# Supplementary material for: Identification of G protein-coupled receptors in Schistosoma haematobium and S. mansoni by comparative genomics
Source: Parasit Vectors. 2014 May 27;7:242. doi: 10.1186/1756-3305-7-242 (PMC4100253; doi:10.1186/1756-3305-7-242)
Supplement: Additional file 1: Table S1 — Salient characteristics of the GPCRs predicted for Schistosoma haematobium and S. mansoni, including their classification and protein homology to annotated proteins or conserved domains listed in current, public databases. [file 1756-3305-7-242-S1.xlsx]

## Sheet: Table S1
Additional file 1: Table S1. Salient characteristics of the GPCRs predicted for Schistosoma haematobium and S. mansoni, including their classification and protein homology to annotated proteins or conserved domains listed in current, public databases.
Species	Gene ID	Orthologue in alternative species	*reannotated sequences Previous gene annotation	Relative transcription in mixed adult stage (RKPM)	Predicted to be a GPCR using HMMs			GPCR Class - HMM models	GCR subclassification (Rhodopsin class only)	GPCR ligand classification (Rhodopsin amine subclass only)	Predicted transmembrane domains		Predicted PFAM domains (HMMPfam)	Closest homolog BLASTp (E-value <=1e-05) in public databases							Putative protein	Coding domain
					(Y/N)	Best global E-value (full sequence)	Best single domain E-value				TopCONS Single	HMMTOP		GPCR database (GPCRDB)	GPCR Sarfari (GSSEQ)	KEGG Brite	KEGG - description	TrEMBL (TREMBL)	SwissProt (SWISS)	ChEMBL
Schistosoma haematobium	Sha_100228* (Sha_Exo_8)				Y	1.2e-08	1.4e-08	A - Rhodopsin	Amine	Serotonin	7	7	1	c4pzd3_schma	1377_r5HT1A_1377	K04163	Receptor|Class A. Rhodopsin family|Biogenic amine [Fig]|Serotonin [Table]| HTR7; 5-hydroxytryptamine receptor 7	tr|G4V5G4|G4V5G4_SCHMA Putative biogenic amine (5HT) receptor OS=Schistosoma mansoni GN=Smp_126730 PE=3 SV=1	sp#P19327#5HT1A_RAT 5-hydroxytryptamine receptor 1A OS=Rattus norvegicus GN=Htr1a PE=2 SV=1	CHEMBL1926498#[Q28691]	MWYILTKHEHRFKLLLIHLFISYNGLFTNVNSLNISYWIIDNTNMTISQQNNSSIKSTLSINNLNTSECISENDSALITGIIFILSLIVAIATAGGNFLVILAVILVKKLQTPSNILIGSLAFSDFFVALLVLPFTIIDAYQGYWPFNEGLCDMYISFDVLLCTASILNLCAISIDRYLVITKPLTYASRRTPQRMAAMIATAWIGSALISIPPNFGWKEPFQKCACEYSKNVGYQVYATFFAFYLPLIVMIILYGRIFKLAREMSRSGQSKMTPGTSCKSTEVPETISNNSHSEPILDKNIQELQITSTNIVEYVQSDDEHIVTNAINNGVKKDGGTNDICEAIENDKRLNSYSSRKLLTDSMNLTNELSREAHGRRSRGNSDTKVIKTLGVIMGCFC…	ATGTGGTATATTCTAACTAAACATGAACATCGATTTAAATTATTACTTATTCATTTATTTATTTCATATAATGGTTTATTTACAAATGTGAATTCATTGAATATATCATATTGGATCATTGATAATACAAACATGACTATTTCACAACAGAATAATTCTAGTATTAAATCAACATTATCAATTAACAATTTGAATACCTCAGAATGTATTAGTGAAAATGATTCTGCATTGATAACAGGGATAATTTTTATTTTATCATTAATTGTTGCAATAGCTACAGCTGGAGGAAATTTTCTAGTCATTTTAGCCGTGATACTTGTGAAAAAACTTCAAACACCAAGTAATATTCTTATTGGAAGTTTAGCATTCAGCGATTTTTTTGTAGCTTTGTTAGTTTTA…
Schistosoma haematobium	Sha_100448	Smp_Exo_6		4.42	Y	0.00018	0.00021	A - Rhodopsin	Peptide		7	8	1								MNNSTTICHFTNPYQSGIAGILITHVSISLAILGIPANLLTLIVLKRDSTTTTTTTSGTFISTSTPATPPTTTVMISNTISNRNSINFILATLATEDILIILLYSLYYVAIHYYEKYTEQLIYLNLIKYADSPIYFLLSWIKVSEIYTILLLSLQRYLAIRWPLHSTYLCSLGRTKRILYSIFILSFILKLPNLILGYRILIINKQYNQLINNYCIEYKLEEIFIKQTWYRTFKIIYVQVLDQVITFIIPLNILIILNIGLILRVRQATIQRLREDSTGLLFNKSTNKHCNSFCNSNNNNNMKSNKREMMTSRSSSTLSSTPYLQHNHHQTQHHAHNRSVTLTLIGVISIFILCETPTTICFCYEFWELLTEITQSDQLSNENTNITTTLTTSSTTTTE…	ATGAATAATTCAACTACAATTTGTCATTTTACAAATCCTTATCAATCTGGTATAGCTGGTATACTTATCACACATGTAAGTATTTCATTAGCTATATTAGGCATTCCAGCTAATCTACTTACATTGATTGTATTAAAACGTGATTCAACAACAACAACAACAACAACAAGTGGAACATTCATATCTACATCAACACCAGCAACACCACCAACAACAACAGTAATGATATCAAATACAATAAGTAATCGTAATTCAATTAATTTTATATTAGCTACATTAGCTACAGAAGATATATTAATTATATTATTATATAGTTTATATTATGTAGCAATACATTATTATGAAAAATATACAGAACAATTAATTTATTTAAATTTAATTAAATATGCTGATAGTCCA…
Schistosoma haematobium	Sha_100625	Smp_Exo_21		10.19	Y	4.8e-15	5.3e-15	B - Secretin			7	7	2	c3yw06_brafl		K04585	Receptor|Class B. Secretin receptor family|Calcium-regulating peptide|Parathyroid hormone| PTHR1; parathyroid hormone receptor 1	tr|G4VAR0|G4VAR0_SCHMA Putative g-protein coupled receptor OS=Schistosoma mansoni GN=Smp_170560 PE=4 SV=1	sp#P25107#PTH1R_DIDMA Parathyroid hormone/parathyroid hormone-related peptide receptor OS=Didelphis marsupialis virginiana GN=PTH1R PE=2 SV=2	CHEMBL4755#[Q63118]	MSSICLHHRSIMLGEASEITILSLKEAEILQEKVKNECELNRTLDKKSQIYFQTEYCLTEFDSVSCWPPTKGGTIAKIPCPSHVPGVKKTGMVYRPCNITIKTQDLNGRNIIVWKFDRSNYSDCVHHEDIMAIHLPIIQTSVFYGYAISMILLLIATGIILRFRRLRCTRNNLHLNLFSAILLRCVLHFIKHAADGQGIICKVFTTLHVFTIEATYSWVLMEALYLHNSVLVHVMHESRTSFILYASIGWSLPILVITVWVLLRIFVTTGDQCWDLDIGSGSPSRILLIVYPAIIMLFNLAFFINLLRVIFNKTQSQPMSDAKRLRTLLKSTSVLVIVFGLYHLFLIPLNLMQINTHTNGPGLLEIIKLYYEQIMEAFQGSFVAILLCFINKEVISEFK…	ATGTCTTCTATATGTTTACATCATCGATCGATTATGCTTGGAGAAGCCTCCGAAATTACTATATTGTCTCTAAAAGAGGCTGAGATACTTCAAGAAAAAGTAAAAAATGAATGTGAACTCAATCGAACATTGGACAAGAAATCTCAAATTTATTTTCAAACGGAATACTGTCTTACAGAATTTGATTCAGTATCTTGCTGGCCACCAACAAAGGGTGGAACAATTGCTAAAATACCTTGTCCATCTCATGTTCCAGGCGTTAAAAAAACTGGGATGGTTTATCGCCCATGTAATATAACTATCAAGACACAAGATTTAAACGGGAGAAACATCATTGTTTGGAAATTCGATAGATCCAATTATAGTGATTGTGTACATCATGAAGACATAATGGCGATC…
Schistosoma haematobium	Sha_100790	Smp_150180		1.05	Y	1.2e-06	1.4e-06	A - Rhodopsin	Amine	Serotonin	7	6	1	c4qbd5_schma	107_hDRD5_107			tr|G4VF14|G4VF14_SCHMA Putative amine GPCR OS=Schistosoma mansoni GN=Smp_150180 PE=4 SV=1	sp#Q24563#DOPR2_DROME Dopamine receptor 2 OS=Drosophila melanogaster GN=DopR2 PE=2 SV=1	CHEMBL5105#[Q9ERZ3]	MQDNGIYSLHINTNSNRIIIINKSIINGIIDEIIVPNYTMTDDYKLWKTILLGVLLTIAALLTITGNVLVFIAFLRERYMRKNLTNWFLVSLAIADLLVGIIVMPFAIYHTLYNAYWPFGRDWCDIWHAFDVLSSTASILNLCAIALERYWATENPITHTSMRTRRHCLLMLTFVWICSVLISFPAIFWWRNTQDYDISSLKVCQFTSDSIYLFVSSCVSFYIPLVVMLVVYARIYRTATNLMKSFKTGEKIVYSNPKQQSSSTLNFQATNVSNEKKQKHWLKHYHSKIKTQNFITPQIGDRMILRVHRGGNATNKYSNRSNNTFKTTKLKTHPKPHRSPFNYFDKGIIKRKKMNDLTNLKSSLCLNKHNINTMSNINTRSNITSKSCVLSNSIISSVS…	ATGCAAGACAATGGTATTTACTCATTACATATTAATACAAATAGTAATCGTATTATTATCATCAATAAAAGTATCATTAATGGCATCATAGATGAGATAATAGTTCCAAATTACACAATGACAGATGATTACAAATTATGGAAAACTATATTACTTGGAGTTCTATTAACTATTGCTGCCTTGTTAACGATAACTGGAAATGTTCTAGTTTTTATAGCTTTTCTTCGTGAAAGATATATGCGTAAAAATTTAACTAATTGGTTTTTGGTTTCATTAGCTATAGCAGATTTATTAGTTGGAATTATTGTTATGCCATTTGCTATTTATCATACATTATATAATGCATATTGGCCATTTGGACGTGATTGGTGTGATATATGGCATGCATTTGATGTATTA…
Schistosoma haematobium	Sha_100811	Smp_127310		12.11	Y	0.00068	0.00087	A - Rhodopsin	Amine	Dopamine	6	7	1	c5j3u1_schma	1380_bDRD2_1380	K14049	Receptor|Class A. Rhodopsin family|Biogenic amine [Fig]|Dopamine [Table]| DRD2N; dopamine D2-like receptor	tr|G4LUJ1|G4LUJ1_SCHMA Biogenic amine (Dopamine) receptor, putative OS=Schistosoma mansoni GN=Smp_127310 PE=3 SV=1	sp#Q8IS44#DRD2L_DROME Dopamine D2-like receptor OS=Drosophila melanogaster GN=D2R PE=2 SV=1	CHEMBL5657#[Q91ZY2]	MFSETEKLAIQHITDIDWPNGPPDFYVKGSSYAVTQSQLRELEIASGLDIVNSTNIFSQLPLYQLHGEPFHYWAMILLIFPLVTVFGNVLVVLSVFRDQSLHTATNYFIVSLAIADISLAIVVMPVASWVEANDGKWRLGTVLCDIFIMFDVLLCTASILNLAAISMDRYVAVTRPITYAQHSKNVRVGITITATWILSFVIALPIACGLNNAPYRNLEMCVMYIPEYIIASSIGSFYVPCTIMIVLYYQVFKAIQLRTKRSKLISIRNQVQNYAKRCETMNQTSVISIKDKEVNICDSLENVTYLTAINPQVCDCQSSGIETYIDSNVSYCTENNNAYKANDINDQYLTDINGTSNLSSNCSPITYSETITNSVEPNETNKLQPTPISTNAECFQNSF…	ATGTTTTCAGAAACAGAGAAATTAGCTATCCAACATATTACAGATATTGACTGGCCTAATGGTCCACCAGATTTCTATGTGAAAGGATCATCTTACGCTGTTACCCAGAGTCAGCTACGAGAATTGGAAATAGCTTCAGGTTTGGATATTGTAAACTCTACAAATATTTTTTCACAATTACCACTTTATCAACTTCATGGAGAACCATTTCATTACTGGGCAATGATACTTTTAATATTTCCACTAGTCACCGTGTTTGGTAATGTGCTGGTTGTGCTAAGTGTGTTTCGAGATCAAAGTTTACATACAGCTACGAATTATTTTATTGTCAGTTTAGCTATTGCAGATATTAGTTTAGCAATAGTTGTTATGCCAGTTGCCAGTTGGGTTGAGGCTAAT…
Schistosoma haematobium	Sha_100850	-		-	N			Unclassified			7	7	1		266_hGPR35_266			tr|G4LV37|G4LV37_SCHMA Growth hormone secretagogue receptor,putative OS=Schistosoma mansoni GN=Smp_164730 PE=3 SV=1		CHEMBL1293267#[Q9HC97]	MTDLNDTIHLNCTMRYLLNESNIDPISIYDRYPQCELQRKFMPIFLYIVRIFMLIWLISGIFGNSLSFLIWISKQQRRKNSSAIYLATLSITDLILILLLLNYDLERYWCIRGVIIIPGICQLFQCLFIFTQYYSIVLVFGFTLERYLAVCFPFKRHKLCTTKRAILAVFILSLFIIGPTLSQAILWTYDNGECRMRINVAMDEKFQTLLFVQEVLFSLVIPLATLIFNILVLCEMRRLIKSSHLLKISKHQSINSSTINTTHNEKTRFTYKRFFKRRKFSNNNHTTHNLISNTTNTTDGLNDNKRDRSLGDDGTPNFSPIKTIQMNTTQDHLTKESTQFISATLMLIILSFYLIACTVPTGIMYLIQFHWLQPDDCLTDQAIHQSNEWTIFFQRITTK…	ATGACCGATCTAAATGATACAATCCATTTAAATTGTACTATGCGTTATTTATTAAATGAATCCAATATTGATCCAATTTCAATTTATGATCGTTATCCACAATGTGAATTACAAAGAAAATTTATGCCAATTTTTTTATATATTGTAAGAATATTTATGTTAATCTGGTTAATTAGTGGTATTTTTGGTAATTCTTTATCATTTTTAATATGGATCTCGAAACAACAAAGACGTAAGAATAGTTCAGCTATTTATTTAGCTACATTATCTATCACTGATCTTATTCTTATATTATTATTATTAAATTATGATTTAGAACGTTATTGGTGTATACGCGGTGTGATTATAATACCGGGTATATGTCAATTATTTCAATGTTTATTTATATTTACACAATAT…
Schistosoma haematobium	Sha_100870	Smp_118970		35.02	Y	7.4e-33	6.8e-28	F - Frizzled			5	5	2			K02432	Receptor|Others|Wnt signaling|Frizzled / Smoothened family| FZD1_7, fz; frizzled 1/7	tr|G4VMU2|G4VMU2_SCHMA Putative frizzled OS=Schistosoma mansoni GN=Smp_118970 PE=4 SV=1	sp#Q9UP38#FZD1_HUMAN Frizzled-1 OS=Homo sapiens GN=FZD1 PE=1 SV=2	CHEMBL5971#[Q99835]	MCLCLKAFFIVVHIFSHSNCYIQRGLEDPYAETPKCEPIRIKACQDLPYNITIFPNDMGHATQDDAAQEIGQYTPLVRTTCSSSLKLFLCSLFFPVCTGMKKPLPPCRSLCEQNRKDCEPLMRGFHFEWPEIMNCDRFPEDSLCIAENKTEKRVSKEPSFVCPVHMRVACSGPFPAPQSLSGQIEMPRLVTQGTKFEGCIILFMLLYFFSMASSIWWVVLTITWYLAAKCHWAHEAISRNAQYLHFAAWAIPAAKTIGILALGKVDGDPLSGVCFTGLTDPVILRAFLIAPLCLYLLIGTCFLFAGFVSLFRIRTIIKTGGSKTDDLEKLIMRIGVFSLLYIVPALVVIACYLHESRMSEKWMLTWYTTEVCRKVDPNQLADSICPGHFKRLVEAGSSS…	ATGTGCTTGTGTTTGAAGGCTTTCTTCATCGTCGTTCATATTTTCTCTCACTCTAACTGCTATATACAGCGAGGTTTGGAAGATCCATACGCTGAAACACCTAAATGTGAACCTATACGTATAAAGGCTTGCCAGGATCTACCATACAACATCACTATATTCCCAAATGATATGGGGCACGCTACTCAAGATGATGCCGCCCAGGAAATCGGTCAATATACACCATTAGTTCGAACTACTTGCAGTTCTTCCTTAAAATTGTTTTTGTGCTCATTATTTTTCCCTGTCTGCACTGGAATGAAAAAACCGTTACCTCCTTGTCGATCTTTGTGTGAACAAAACCGTAAGGACTGTGAACCACTTATGCGGGGTTTTCACTTTGAGTGGCCAGAAATAATG…
Schistosoma haematobium	Sha_100890	-		-	N			Unclassified			7	7	1	b0vz53_culqu				tr|G4VBA1|G4VBA1_SCHMA Putative rhodopsin-like orphan GPCR OS=Schistosoma mansoni GN=Smp_056060 PE=4 SV=1			MNINEADSNYQLFYGFNDPEGQNIALSATSMIKPIPNEKELFLFDKTSRTTGYGGLVSARQLHFICGPYPESIIDENVIFDKIIQTIILPILLIMLILFNSLSLAVLTRPTMKTPVFTVLLGITMVEMSNGLLPLPMYLLRAFYSDPVWWEYKKYTLYNLTQISKWWKYAPLEIYQTSSNPTASGILAWTTVFLPTVCHTTATWLTLFVALQRLIYITYPNKTTRLFSILTVRLVCISVLLCALILHIPMFQSTFVRFQPLLLHQNVTFRNYSIDFKQLLLYEALDYLPYVVMKCHTCLPIHMFLYFLTRVILVHLLPCILLIILTIIIIMKMRQINRKHLWLTRGKLLLQYSKTLSTYKQTKSYSLPITSYKHSLSPETTNISKHNQIIDHKVQNKLN…	ATGAACATTAATGAAGCAGACTCGAATTATCAATTATTTTACGGTTTCAATGATCCAGAAGGACAAAATATAGCACTATCCGCTACTAGTATGATTAAACCAATTCCAAATGAGAAAGAATTGTTTCTTTTTGACAAAACATCACGTACAACTGGATATGGTGGATTAGTCTCTGCGAGACAGTTACATTTTATCTGTGGACCTTATCCAGAGTCAATAATTGATGAAAATGTAATATTTGACAAGATTATACAAACGATTATTTTGCCCATCTTATTAATTATGTTGATTTTATTCAACAGTTTATCACTTGCTGTTTTAACTAGACCTACTATGAAAACACCTGTGTTTACCGTATTATTAGGTATTACAATGGTGGAAATGTCCAATGGTTTGTTA…
Schistosoma haematobium	Sha_100915	Smp_141880		1.08	Y	0.00074	0.0081	A - Rhodopsin	Peptide		6	5	2	c4q720_schma	143_hNTSR1_143			tr|G4VQG1|G4VQG1_SCHMA Putative neuropeptide receptor OS=Schistosoma mansoni GN=Smp_141880 PE=3 SV=1	sp#Q8ITC7#CAPAR_DROME Neuropeptides capa receptor OS=Drosophila melanogaster GN=capaR PE=2 SV=3	CHEMBL2224#[Q95254]	LPFELQTVLDKSYPWRLGTVFCRFRIFLTELCPLVSILILTIFSVERYLSICHPFRRILQFSQYDTGHPCNRTSYMHNVNSKASHSSERISKVMNSQMRNSTQIHCSNGQPHYKRGHTPYMVQINALKSCFLLIFCVWIIGSCCAIVIAGLSKVFCAVNLPTIDAFINNTCTDHYHTTVIQFYLTPECLLNSEMWTPGEALPDSAVCAPSNDSKWAAYLSIPVVLQLWTFLFFFTPMVIMSVLYGLMAIQLSHSNLGLRAQSKSKHGKGKSSSCSISKTRSSGNCRRGIVRMLVAVVVAFFICWAPFHLQRVLTSANVQMTWFLIDFLFYVSGFLYYMSATVNPILYSLMSARFRRAFISTFRIKQTRAEDVSYIHPIVSVRIVKINKREQNICSLKDD…	CTCCCTTTTGAACTTCAAACTGTTTTGGATAAATCGTATCCATGGAGATTGGGAACAGTGTTTTGTCGGTTCAGAATCTTTTTAACTGAATTATGTCCGTTAGTAAGTATACTGATCTTAACAATATTCAGCGTTGAACGATATTTATCAATATGTCATCCATTTAGAAGAATTTTACAATTTTCACAGTATGATACTGGACATCCGTGTAATCGTACTTCATATATGCATAATGTCAATAGTAAAGCATCTCACAGTAGTGAAAGAATATCAAAAGTAATGAATTCACAAATGAGAAACAGTACACAAATACATTGTTCAAATGGTCAGCCACATTATAAACGTGGCCATACACCGTATATGGTACAAATCAATGCTCTTAAATCATGCTTTCTATTA…
Schistosoma haematobium	Sha_101097	Smp_180030		0.1	Y	0.00018	0.00023	A - Rhodopsin	Opsin		7	8	1	c4qpm6_schma	281_hOPN4_281	K04255	Receptor|Class A. Rhodopsin family|Vision|Opsin [Table]| OPN4, Rh2_7; r-opsin	tr|G4VRA8|G4VRA8_SCHMA Putative opsin-like receptor OS=Schistosoma mansoni GN=Smp_180030 PE=3 SV=1	sp#O15973#OPSD1_MIZYE Rhodopsin, GQ-coupled OS=Mizuhopecten yessoensis GN=SCOP1 PE=1 SV=1	CHEMBL4571#[Q9EP86]	MSEIKKFTRSYFNRTFSMIKVDIYDSDIIMLSHWTSYTQPDPIYNYFISILVALIGIVGTITNLFVIFVFLTPKSSINLQWALIINLAISDFGFSAVIGFPLKTIAAFNQYWPWGSVACQLYGFISATFGFLSLTTIAAISFDRYLVIVKNYKTKNFLIICTVIGFLWIWSILWTIPPFFGYGRYVLEGYQTSCTFDYISNDMPNLLFSCGMYVFGFTFPVLLCIYCYVNLLKIVHNNERIVIISLSSDGSAKQHKSIQNRKRLDIEATKSVILSLLFYLMSWTPYAIVCLISIMGQSYFLTPTIAEMPHIFAKMAAIYNPILYAFTNRKFKNALGIRKTSSVIMQQQRLLSQGLFKPLCLTYKPGLVGFIP	ATGTCAGAAATAAAAAAGTTTACACGATCATATTTTAATCGAACATTCTCCATGATTAAAGTTGATATTTATGATTCAGATATTATAATGTTGAGTCATTGGACTAGTTATACACAACCAGATCCTATTTATAATTATTTCATTTCAATACTTGTTGCATTAATTGGAATTGTTGGAACAATAACAAATTTATTTGTAATATTTGTGTTTTTAACACCAAAATCATCAATTAATCTACAATGGGCTTTGATTATTAATCTGGCTATTTCTGATTTTGGATTTTCAGCAGTGATTGGTTTTCCTTTAAAGACAATTGCTGCTTTCAATCAATACTGGCCATGGGGAAGCGTGGCTTGCCAATTATATGGATTTATCAGTGCTACATTTGGATTTTTATCT…
Schistosoma haematobium	Sha_101185	Smp_104210		0.46	Y	0.0087	0.011	A - Rhodopsin	Opsin		7	7	1	c1m154_schma	281_hOPN4_281	K04255	Receptor|Class A. Rhodopsin family|Vision|Opsin [Table]| OPN4, Rh2_7; r-opsin	tr|Q9NJC9|Q9NJC9_SCHMA RHO G-protein coupled receptor OS=Schistosoma mansoni GN=RHO PE=2 SV=1	sp#P09241#OPSD_ENTDO Rhodopsin OS=Enteroctopus dofleini GN=RHO PE=1 SV=1	CHEMBL4596#[P51685]	MKQNLTFATLWPDDNDFMSIVHPHWHKFTQPDPLYYYLVGIYIGIVGVLAVMGNSLVITLFLLCKQLRTPPNMLIVNLAISDFSFALINGFPLKTIASFNQRWGWGKLACELYGFAGSIFGFISLTTMAFIALDRYLVISQPFKTFSRITYGKVIVMIFITWIWSALWSIPPFFGYGSYIPEGFHTSCTFDYLSTDIRNLIFNAGLYILGFLCPVFIIIFSYYQIVKTVRLNELELMKMAQSLNAQNPSAMKTGKLDDIRVILLLSEILNNTLLETLYFTDCLKFMCDKKADIEAAKTSIILVLLYLMSWSPYAIVCLMTLVGSRDSLTPFYSELPVLFAKTSAVYNPIVYAVKHPKFRLEIEKRFPFLICCCPPKPKEQSAV	ATGAAACAAAACCTAACATTTGCTACTCTTTGGCCAGATGATAATGATTTCATGTCAATCGTTCATCCACACTGGCATAAATTTACTCAACCTGATCCATTGTATTACTATTTAGTAGGAATTTATATTGGTATTGTTGGTGTATTAGCAGTAATGGGAAATTCTTTGGTAATTACATTATTTCTTTTATGTAAACAATTACGAACACCACCAAATATGCTAATAGTTAATTTAGCTATCTCTGATTTTTCTTTTGCACTTATCAATGGTTTCCCACTAAAAACAATCGCTTCATTTAATCAACGTTGGGGATGGGGTAAATTAGCCTGTGAGTTATATGGATTTGCTGGTTCAATATTTGGATTTATTTCATTAACAACAATGGCTTTTATTGCTTTG…
Schistosoma haematobium	Sha_101211	Smp_148210		5.8	Y	0.0019	0.0024	A - Rhodopsin	Amine	Serotonin	6	7	1	c4pzd3_schma	89_h5HT1A_89	K04163	Receptor|Class A. Rhodopsin family|Biogenic amine [Fig]|Serotonin [Table]| HTR7; 5-hydroxytryptamine receptor 7	tr|G4VBX8|G4VBX8_SCHMA Putative biogenic amine (5HT) receptor OS=Schistosoma mansoni GN=Smp_148210 PE=3 SV=1	sp#P20905#5HT1R_DROME 5-hydroxytryptamine receptor 1 OS=Drosophila melanogaster GN=5-HT7 PE=2 SV=1	CHEMBL1875#[Q13639]	MIIIGIFLTICSICTIIGNLLVVLAIGLVKKLRTPSNFLIVSLAVSDLLVGLLVQPLATLRELYGYWPFGEGMCDMFISFDVLMCTASILNLCAISIDRYLAITRPLRYAAKRTPKRMMIMILIVWLFSALISIPPMFGFKEPFVTGLCEYSSNIIYQIYATCGAFYIPLIVMLILYGRILILARNMAHADAKQQRVAESVTQTNAHNSLESELPEQHMQKLKQTTATTTNMVENKSDVLLLPNNEQNNTVYSSNNAKKEKYPLPPSELCRRRKPRPLRRLSYGDELLIKKSLDINVKNVKKPTGTSECSSTLSSIEQFEQHVKELKQLRAEFFAAPYTRHSITINITQLRNRNDHKENEHLSSLNTSTFNNNDSLQQQPVTLIPKNKSLLLTDSNRSR…	ATGATTATAATTGGTATTTTTTTAACTATATGCAGTATTTGTACAATAATTGGTAATCTTTTAGTAGTTTTAGCTATTGGATTAGTCAAAAAATTACGTACACCAAGTAATTTTTTAATTGTTAGCTTAGCTGTAAGTGATTTATTAGTTGGTTTATTAGTTCAACCATTAGCTACATTACGTGAATTATATGGTTATTGGCCATTTGGTGAAGGTATGTGTGATATGTTTATTTCATTTGATGTATTAATGTGTACAGCGTCAATTTTAAATTTATGCGCTATATCAATTGATCGATATTTAGCAATTACTCGTCCATTACGTTATGCAGCAAAACGTACACCAAAGCGTATGATGATAATGATATTAATAGTATGGTTATTTTCAGCATTGATTAGT…
Schistosoma haematobium	Sha_101230	Smp_161500		0.21	Y	7.4e-06	9.8e-06	A - Rhodopsin	Peptide		6	8	1	e0vkf7_pedhc	66_hGPR38_66			tr|G4LXX9|G4LXX9_SCHMA Rhodopsin-like orphan GPCR, putative OS=Schistosoma mansoni GN=Smp_161500 PE=4 SV=1	sp#O43193#MTLR_HUMAN Motilin receptor OS=Homo sapiens GN=MLNR PE=2 SV=1	CHEMBL2203#[O43193]	MIIQLTNSITININDTNTNYSIDNLIDNNNHNNNKSISDQMLLEIYTTWIDFAKHFVPTALFVDRYVTIIYYILGFPGNFISLIIWSNKKMIKENSAAVYLAALSLNDIIVLIFALNRDLSRVWQIREYLLPGSCEIQNILSPAVQYASPLFVLAFTIERWLAICKPFYIDRICSSKRAIYICIIIIISTIIVCSGYAYIFITETNTCSKRHINPLIISVYLSCLEGVFAGVVPLLVLLFNCLVIKELAKVHHANKQLAIMSNHLSSSSYCSTSQSNIINNKNSPKPSYTTTTTTHNNNNHHGNKIKLYFKNIFTKQLSSNSIKSNKKINKTSLISNENSLNFIPQYNSINSINHNKSIINEKSIISNRNNNNELIHINYNDSYKISHNKRTSPSFKST…	ATGATTATTCAATTAACTAATTCAATTACAATCAATATCAATGATACTAATACTAATTATTCTATTGATAATTTAATCGATAATAATAATCATAATAATAATAAATCAATATCCGATCAAATGTTATTAGAAATTTATACAACATGGATTGATTTTGCTAAACATTTTGTTCCTACAGCATTATTTGTTGATCGTTATGTAACAATCATTTATTATATATTAGGTTTTCCTGGTAATTTTATCTCATTAATTATATGGTCTAATAAAAAAATGATCAAAGAAAATTCTGCTGCTGTTTATTTAGCTGCATTATCATTAAATGATATAATTGTATTAATATTTGCATTAAATAGAGATTTATCACGTGTATGGCAAATACGTGAATATTTATTACCTGGT…
Schistosoma haematobium	Sha_101416	Smp_Exo_9		0.05	Y	0.00035	0.0004	A - Rhodopsin	Peptide		7	8	2	e0vkp7_pedhc	1389_mTRHR_1389			tr|G4VAJ0|G4VAJ0_SCHMA Putative peptide (FMRFamide/neurokinin-3)-like receptor OS=Schistosoma mansoni GN=Smp_157640 PE=4 SV=1	sp#Q9VZW5#FMAR_DROME FMRFamide receptor OS=Drosophila melanogaster GN=FR PE=2 SV=1	CHEMBL4616#[Q92847]	MTNFNITQTNITNESIELLQLFHLVRTICMQGLIPVICIIGISTNSLNILILTRLRMRSLTNNYLLAVAVCDLFYGITLLLLTLRTFGKFETYKYYMNLLPYIMAFGNLCSNTACWLTCAFTAERYIAVSSPILARKICTKENCKWIILIICLFTFSVTLPDFLSYTVKWNEEYKTTKEIQTINDDFNNIEDLTLNENQTLGINNNNNNISNNETTNQQLSIRGSHYILTETRLGKILNKNGWPIIIIILVVIGPLIILSVFNGLLIKSILNASKIRLKMTKKTNDVVLPKIRYGIICVTESLTNYTRNNSEPIINNNDSQDCYSLKNSLKNYQFICKYKPLQLKQQNLSKQNMITGMEMHEIINNDNNNNGNNNDNSNNNNNNSGKNIMRTDEQDTIP…	ATGACTAATTTCAATATTACACAAACTAATATAACTAATGAATCTATTGAATTATTACAATTATTTCATTTAGTACGAACTATATGTATGCAAGGATTAATTCCAGTTATTTGTATTATTGGTATATCAACAAATAGTTTAAATATACTTATATTAACAAGATTAAGAATGCGTTCATTAACTAATAATTATTTACTTGCTGTAGCTGTTTGTGATTTATTTTATGGAATAACATTATTATTACTTACATTAAGAACATTTGGTAAATTTGAAACATATAAATATTATATGAATTTATTACCATATATAATGGCATTTGGTAATTTATGTAGTAATACAGCATGTTGGTTAACATGTGCATTTACTGCTGAACGTTATATAGCTGTTTCATCACCAATT…
Schistosoma haematobium	Sha_101475	Smp_150370		1.33	Y	3e-23	3.3e-23	C - Metabotropic Glutamate			7	8	2	b3n052_droan		K04605	Receptor|Class C. Metabotropic glutamate receptor family|Biogenic amine|Glutamate (metabotropic) [Table]| GRM2_3; metabotropic glutamate receptor 2/3	tr|G4VAL7|G4VAL7_SCHMA Putative metabotropic glutamate receptor 2, 3 (Mglur group 2) OS=Schistosoma mansoni GN=Smp_150370 PE=3 SV=1	sp#P91685#GRM_DROME Metabotropic glutamate receptor OS=Drosophila melanogaster GN=mGluRA PE=1 SV=2	CHEMBL2516#[P48442]	VKDNYGNYVAFDENGDGYGQYSIYNYARDPYTGQYHYRLVGDFQGGKLTMRARPIWPGGESKNFPVSQCSEECGFGEVRRLDKKQQCCWSCETCGVDQRVVNLTHCETCPFQHWPSKDKRTCELLELHYIDISTWFAIVPITFSSLGILITGGVILTWVFYSDTPLIRATGRELAYVQLAGCLVCYSCAFILIARPSVFTCSLQRILIGLGFAMMYASLLTKTNRIARIFDAAKRTTKRPVYISPRSQLAISGSLIALQLSLSAIWFGFDSPDTRIDEIRPGYLVLRCAMKDKSFLISLAYNMILIIVCTAYAVKTRQIPENFNESKFIGFTMYTTCIIWLAFLPMYYATISNHQIQIATLCISINLSASVMLCCLFFPKLYIIYLRPEKNVRRLTMNN…	GTTAAAGATAATTATGGCAACTATGTTGCATTCGATGAAAACGGTGATGGCTATGGACAATATTCAATATATAATTATGCGCGCGATCCATACACTGGTCAGTATCATTATCGTTTGGTCGGTGATTTTCAAGGTGGCAAACTTACAATGCGTGCACGACCTATATGGCCGGGTGGGGAATCAAAAAATTTTCCAGTTAGCCAATGTTCAGAAGAATGTGGATTTGGTGAAGTTCGACGTTTAGACAAGAAACAACAATGTTGTTGGTCATGCGAAACATGCGGTGTAGACCAACGTGTAGTTAATTTAACTCACTGTGAAACTTGTCCTTTTCAACACTGGCCTTCAAAGGATAAAAGAACATGCGAACTTTTAGAGTTACACTACATAGATATTTCG…
Schistosoma haematobium	Sha_101518	-		-	N			Unclassified			7	7	1	d6whe6_trica				tr|G4VBA2|G4VBA2_SCHMA Putative rhodopsin-like orphan GPCR OS=Schistosoma mansoni GN=Smp_056080 PE=4 SV=1			MQRLEFPKLSHCERENIFIKNFLSTQSTNSIFYAFNSQAAENAVHFAANLNEDNNTTLSKILFIDDYVNMSTGVISATLLDRICGPYPTFSELYNDIFDYIVHTYLLPILMIFVLITNFFVCLVLSKPQMRSPVFFLLFLIGIVELTNCCLPLPMYIAQSIYKRTAWWTNLPMKNFTMTKHLLNNTNWELAPNDYYQTSDNIIASEASAWTTVFLPTITHTISVWLTVALALQRVINLTAFNLTSKLCNLSSTGKIFIIISCMAITLHWPLLSSRFILFQPIQLKSFITENSLYDNEKVNSIHCLLNIVDNLPNIVMKCHLIKPVYMIFYFYARIVLIHLLPCGILIGLTIILVIKMHSIIKLRTRLGLRQKTNTHSINNNNTIYTSTSKKPSINPQAI…	ATGCAACGACTAGAATTTCCCAAATTGTCTCATTGTGAAAGAGAAAACATATTCATAAAGAATTTCCTATCTACTCAGTCAACAAATTCTATATTTTATGCATTTAATAGTCAAGCTGCTGAAAATGCAGTACATTTTGCAGCAAATCTTAATGAAGATAATAATACAACATTGTCAAAAATATTATTTATTGATGATTATGTTAACATGTCAACCGGTGTGATTTCTGCAACTCTACTTGATCGAATTTGTGGACCATATCCAACATTTTCCGAATTATATAATGATATATTTGACTATATTGTGCATACCTATCTTTTACCCATACTAATGATATTCGTCTTAATCACTAATTTCTTTGTTTGTTTAGTCCTTAGTAAACCACAAATGAGATCACCT…
Schistosoma haematobium	Sha_101563	-		-	N			Unclassified			6	6	1	XP_780004				tr|G4LU82|G4LU82_SCHMA G-protein coupled receptor, putative OS=Schistosoma mansoni GN=Smp_137320 PE=4 SV=1			MLSMYLKLRIVTTIEGFIGTILNLLTLFIVFKTQFGSKSTTLMLRLQTIFDCTACFLYAMYSATENENLLNNKNPTDISFINELLCYLWSYNIAFWSGVILSVQNIVCISIDRFIAVLFPIIYKTHQLLLIIIFITYQLGMIGLLFTPIIFFRRFDNDTCIYVPGPNGIDSSTYIAFRGYTWLSFQYIIPVLIITISHLSIIIELKKRQYQSKTLRPIEVSLRNKGCELNEQKKLNKLVLITAIMSGQQATLHLYESIRYFLTMLNIVIFGYGTIGQQMGPFLIVLSSCINPCIIIGTTVSVRRRFSHYLHEIWIKIRRG	ATGTTATCAATGTATTTAAAACTTCGTATTGTTACAACTATTGAAGGATTTATTGGGACTATATTAAATTTATTAACATTATTTATTGTATTTAAAACACAGTTTGGTTCAAAATCTACAACTTTAATGTTAAGATTACAGACAATATTTGATTGTACTGCATGCTTTTTATATGCAATGTATTCAGCAACAGAAAATGAAAATTTACTAAATAATAAAAATCCAACTGATATTTCATTTATCAATGAATTATTATGTTATTTATGGTCATATAATATTGCATTTTGGTCTGGTGTTATATTAAGTGTTCAGAATATTGTATGTATTTCAATTGATCGATTCATAGCAGTTCTATTCCCAATTATTTATAAAACACATCAATTATTATTAATTATAATA…
Schistosoma haematobium	Sha_101778	Smp_Exo_22		59.8	Y	6.5e-08	7.6e-08	B - Secretin			7	7	1	b3rz81_triad		K04600	Receptor|Class B. Secretin receptor family|Cell adhesion|Cadherin EGF LAG (CELSR)| CELSR1; cadherin EGF LAG seven-pass G-type receptor 1 (flamingo)	tr|G7YH67|G7YH67_CLOSI Uncharacterized protein OS=Clonorchis sinensis GN=CLF_107760 PE=4 SV=1	sp#O88278#CELR3_RAT Cadherin EGF LAG seven-pass G-type receptor 3 OS=Rattus norvegicus GN=Celsr3 PE=2 SV=1		NSIITNVFFICKQGEVRNGTCHSRLGNGTFYNGEKNIYKNNEFYKITDKVVPTHMGKHECFAKINGTYYVVSVIFSNISNWVYPDSVSYRFMGEKMCGSDMCIEAANQGYMLCDAGIHDCYVVNNSYRCKKGVPLIDSCEYLAKDLNWSCPHVSGNSPEIADYGRTLHSVSYNAKTLYRINPDYILNFTSKFTDDEIRQQLARNSVSERRSIASQLLDSMRFALDMSPTIVASGYNRSTNSTANSEFLSTSASKKLQTVSVFLHLIAEIARQTPSVIDLLRSGKETEKSLRFWHLSSDTGNITMNSSQGKVIKFSIKPKQSEMHDTFIAVIPAANFPGVLLTQLDNIKKVTTPSLDSDVVLVDTNNGLSFTLSVDLSQKPNITVSCEQLKQNPEFKGLW…	AATTCAATAATTACTAATGTATTTTTTATCTGCAAACAGGGTGAAGTGCGAAACGGAACTTGTCATAGTCGATTGGGTAACGGCACATTTTATAATGGTGAAAAAAACATATATAAAAACAACGAATTTTATAAAATAACCGATAAAGTTGTTCCTACACATATGGGAAAACACGAATGTTTCGCGAAAATCAATGGGACCTATTACGTTGTATCAGTTATTTTCTCAAACATAAGTAACTGGGTGTATCCGGATTCAGTCTCTTATCGGTTCATGGGTGAAAAAATGTGTGGGTCAGATATGTGCATTGAGGCTGCTAATCAAGGCTACATGCTGTGTGATGCCGGGATCCATGATTGCTACGTAGTGAATAACTCTTATCGGTGTAAGAAAGGAGTT…
Schistosoma haematobium	Sha_101822	Smp_174350		2.16	Y	2.2e-29	2.2e-13	F - Frizzled			7	6	3			K02842	Receptor|Others|Wnt signaling|Frizzled / Smoothened family| FZD9_10; frizzled 9/10	tr|E9JER6|E9JER6_SCHJA Frizzled 9 OS=Schistosoma japonicum PE=2 SV=1	sp#Q9R216#FZD9_MOUSE Frizzled-9 OS=Mus musculus GN=Fzd9 PE=2 SV=1	CHEMBL1795175#[P97698]	YTNHKTQNYFTKSSNLYFYDRINEDINFNEKYLPRQVITRRLRDVVPIMFPINSKEIEVSDHLKSLIESNQNGNIPSEVYSNERVGEQHGEAEEGVDDVSHCVPIHESVCHGLHYTHTSLPNSVGLTTQEEAAKRMNDYRSLINVGCSQYLKFFLCTIYFPMCTPALNPPAALQPCQNLCRYVQSKCEPIMKSFSFPWPIELNCKSLPSESGMCIQPQNYDLDKQGEIISQGIPSEAHGAIANLLPDFGEFLAHQNAQNQQLTGAQTNQTDNNHGKISLIDNNQSGLMKHHILHRAKLQASKCYVVEILLYSEQAHDNITCARRCNAHLFYKPIEKRFANVWMLVWAILCLASCAMTMITFTLSRSRFAYPERPIIYISVCYFFYSTGFILHALIGRDS…	TATACAAACCATAAAACGCAAAACTATTTTACTAAAAGTTCAAACTTATATTTTTATGACCGAATTAATGAAGATATTAATTTCAATGAGAAATACTTACCTCGACAAGTTATCACAAGAAGGTTAAGGGATGTTGTGCCGATTATGTTTCCCATTAACTCAAAAGAAATCGAAGTGTCCGATCATTTGAAAAGTCTAATTGAATCTAATCAAAATGGAAATATACCAAGTGAAGTTTATTCAAACGAAAGGGTAGGTGAACAACATGGAGAAGCTGAAGAAGGTGTAGATGATGTGAGTCACTGTGTTCCAATTCATGAATCTGTTTGTCATGGCCTTCATTACACACATACCTCGTTGCCTAATTCAGTGGGTTTAACAACACAAGAAGAGGCCGCA…
Schistosoma haematobium	Sha_101833			0.04	Y	1.1e-22	1.2e-22	A - Rhodopsin	Amine	Serotonin	7	8	1	c4q8x1_schma	1449_rHRH1_1449			tr|G4VIY7|G4VIY7_SCHMA Tyramine/octopamine receptor OS=Schistosoma mansoni GN=Smp_043320 PE=3 SV=1	sp#P08911#ACM5_RAT Muscarinic acetylcholine receptor M5 OS=Rattus norvegicus GN=Chrm5 PE=1 SV=1	CHEMBL3801#[Q28997]	MNHLLSNNNTFHQNEYRMEACHENISCGLFSTNSNVVNDVVNLTKVESGMFSEWRFALNIIIISLQILSSILIFCGNSLVISAVATTKGLRRITDLYIVSLALADLLVAVLILPLSIMRQVYGHWPYESHELCIYWLSLNVFLCSSSILNLCCISVDRYIAINYPMKYISKRTRRTAFAMIGGAWMASFLAMIPPIFGSQHHTGVGRCYIRSDAGYRFLTGIPILIIPILLVGFIYIRIFWVIRRRSKELEFGQFSSNPKEHRFGSFKLLFIPNNIYHHRFVCIKKYLNSVNSNRNRVFMLRDRQSNLCIACSSYKRHNNPSKFPVTQSSSESFFSSFSNGCPVQPEWNVSETPKQRTQSTQVFRITMLHRTTKSDMNDFSTFVVHDSTENTETCTLPT…	ATGAACCACCTACTTTCGAATAACAACACTTTCCACCAAAATGAATATAGAATGGAGGCATGCCATGAAAATATCTCTTGTGGATTATTCAGTACAAATTCTAATGTTGTCAATGATGTTGTTAATCTAACAAAAGTGGAAAGTGGAATGTTTAGTGAATGGAGATTTGCATTGAACATAATTATTATCTCTCTCCAAATCCTATCTAGCATTCTAATATTTTGTGGTAATTCACTAGTTATTTCAGCTGTTGCAACGACTAAGGGATTGAGACGTATAACTGACCTCTACATTGTATCACTTGCTTTGGCTGATCTACTTGTCGCAGTCCTAATTCTACCTCTTTCCATTATGCGTCAAGTTTACGGTCATTGGCCTTATGAATCACATGAATTATGC…
Schistosoma haematobium	Sha_101834	Smp_149580		0.7	Y	0.00016	0.00021	A - Rhodopsin	Peptide		7	7	1	c4qb18_schma	1085_mGPR139_1085			tr|G4LXZ6|G4LXZ6_SCHMA Peptide (FMRFamide/somatostatin)-like receptor,putative OS=Schistosoma mansoni GN=Smp_149580 PE=4 SV=1	sp#Q9VZW5#FMAR_DROME FMRFamide receptor OS=Drosophila melanogaster GN=FR PE=2 SV=1		MITILCLRFLNTHIAPFIVILGIIGNVLSIIVLRNRRMKSPVSIYLISLSVFDILLLVCAVVLFFEYPFAEEDNSSFLLSMHNSSTVDHVNTLNKLVNNITDHTKINNITTAHRIYALIQAHFIYPIALTAQTSAIWITVSLTVERYIAGCYPLHANVLSSVPKSRLVVCCCMICAIVYNIPRWFEITTQSVNTTELIKESNFSQYSIQYDWHSIFRLVYYTWGYILVMFLLPLIALLVMNIRLMYALRRSDFAVCKTLHSTQYLDNPHSNTNTIVDVNSNIYAKTSTISNKSITKQFPMRFQRSDHCKSCKSLKTPFTLYGPTRLAIQADKSITRMIIVVVGVFIACQLPALVFNIYFGIVSPKVLPYGWCALSELRNFLVVVNSSVNFIVYCVMGAK…	ATGATTACCATCCTGTGTCTACGATTCCTCAACACACATATTGCACCATTTATCGTCATTTTGGGTATAATTGGCAATGTACTATCTATTATTGTATTAAGAAATCGACGTATGAAATCGCCAGTTTCAATTTATTTAATCAGTTTATCAGTATTTGATATATTATTACTGGTTTGTGCTGTTGTATTATTTTTTGAATATCCTTTTGCTGAAGAAGATAATTCATCATTTTTACTATCAATGCATAATTCCTCAACAGTAGATCATGTTAACACATTAAATAAATTAGTAAACAATATAACGGATCATACAAAAATCAATAATATAACTACAGCACATCGTATTTATGCACTTATTCAAGCACATTTCATTTATCCAATTGCATTAACAGCACAAACT…
Schistosoma haematobium	Sha_102043	Smp_Exo_10		1.06	Y	0.00065	0.00072	A - Rhodopsin	Peptide		7	8	1	e0vkp7_pedhc	1325_mCCR6_1325			tr|H2KSE8|H2KSE8_CLOSI FMRFamide receptor OS=Clonorchis sinensis GN=CLF_109063 PE=4 SV=1			MRLICGKILTPLLCLIGFISNIINIIILTREWMSSSTNIYLTAVSICDLLYLLFTYLFSLWLYPSIQQLTLYAYSITYIHGTANLFSNITTWLTVSFTLERYIVISSPILGKRYCTKQRARYVIIIIFIICFLITLPDYFKKTIKYNHTTYNTTHNSSNHHYHHNQLINNSTNITINNHNNNNNQYLVVDTQINIILIKIGYDYINQIIFIILPMILLIIFNSLLIRSVMKANYDRRILIKQGNNNNNNCIPSINIINDPKNIDLLSNSNTPNDNYDNNNNGRQYSMVQLNQEATTSHNVPAIVRDALEASMRTTIGITSSITQSYRSMNYQTNLLPIMNIKKGTKLGEQHRITLMLITIVIAFVLLQLPSMVPTIIMNLWNTGIIQSTQYTTKCLLIY…	ATGCGTTTAATATGTGGTAAAATTTTAACCCCCTTATTATGTTTAATTGGATTTATATCCAATATTATTAATATTATTATATTAACAAGAGAATGGATGAGTTCATCAACTAATATTTATTTAACTGCTGTATCTATATGTGATTTATTATATTTATTATTTACTTATTTATTTTCATTATGGTTATATCCATCTATTCAACAATTAACTTTATATGCATATAGTATCACATATATACATGGTACTGCTAATTTATTTAGTAATATTACTACATGGCTTACAGTAAGTTTTACATTAGAACGTTATATTGTTATATCATCACCTATATTAGGTAAACGTTATTGTACTAAACAACGTGCACGTTATGTTATTATTATTATATTTATTATATGTTTTTTA…
Schistosoma haematobium	Sha_102107	Smp_120620		0.12	Y	0.0012	0.0015	A - Rhodopsin	Peptide		7	5	1		1552_rHCRTR2_1552	K14072	Receptor|Class A. Rhodopsin family|Neuropeptide|Tachykinin [Table]| NEPYR; neuropeptide Y receptor	tr|G4VIC0|G4VIC0_SCHMA Putative g-protein coupled receptor OS=Schistosoma mansoni GN=Smp_137050 PE=3 SV=1			MQSSNLNNLIAKEEENIQKLVLKNYIPTLIIISCFLVCISIFGLIGNWLVVHTIGRHIFRRFFKLLENCLRIVCNCSRCKNQPENPKQNQKRSQYRQDICQQRLNPYLDVCLSRTSSLVPISQSTNSVSNNELRNQGNSLTSVNNTSTLNIHQSIETGTDCNKNKETTKKFIFTKRTAMHTDLNSDLLIVLLAINDLIICVIDIPTTIFLIVWETRTYDFICRLHVILKSFTLTVSALFLVIIALDRWLLVCFIPCVIMTKKCMKRLIVGTYILGILWAIPMGLHHGVHSYFKISTVDKLVSSDSEAIFMFHESNSLFKTNQSEFNDSISNSSSMSSEKSSLAYFTSQFIDLISSFTNYGYCKSDERFISQSDYETYQLSILILFSLIFTCICIFYGYL…	ATGCAATCATCAAATTTAAATAATCTCATTGCTAAAGAAGAAGAAAATATTCAAAAACTTGTTTTAAAAAACTATATTCCAACATTAATTATTATCAGTTGTTTTCTTGTATGCATAAGTATTTTTGGATTAATTGGTAATTGGTTAGTAGTACATACAATTGGTCGTCATATATTTAGAAGATTCTTCAAATTATTAGAAAACTGTCTACGTATTGTTTGTAACTGTTCAAGATGTAAAAATCAACCAGAAAACCCTAAACAAAATCAAAAACGTTCTCAGTACCGACAAGATATTTGTCAACAACGATTGAATCCTTATCTTGATGTATGTTTGTCAAGAACTTCTAGTCTTGTGCCAATTAGTCAATCGACTAATTCTGTCAGTAATAATGAATTA…
Schistosoma haematobium	Sha_102533	Smp_134820		0.55	Y	0.00021	0.00029	A - Rhodopsin	Peptide		8	6	2	c4q3i6_schma	164_hA1AB_164	K04153	Receptor|Class A. Rhodopsin family|Biogenic amine [Fig]|Serotonin [Table]| HTR1; 5-hydroxytryptamine receptor 1	tr|G4VFR6|G4VFR6_SCHMA Putative 5-hydroxytryptamine receptor OS=Schistosoma mansoni GN=Smp_134820 PE=4 SV=1	sp#O01670#OAR2_LYMST Octopamine receptor 2 OS=Lymnaea stagnalis PE=1 SV=1	CHEMBL3801#[Q28997]	MEISVTYSNWAFVIISIIFLFITLLTAVGNALVFAALFRFRKLRTTSNLLIGNLALSDLLLAVTVLPISAATDATGVWLFGPVMCDIWLTIDVFYCTASVWSLVTIAFDRFTATTFPIWYRGNKNKRRVICYILFVWILSGLICVPGLLGWGSKAFDKAQNNTSTISIPYSTSTIRQNLNEHKSNKSTLSSTNTHVYNPTLNHYECVLFTEAYYIVYSAMGSFIIPFIIMIILYAKIFLILQQRTRLIRQSRRIHNKSPPECMIVHDKQFNGQSVDKINNYTTEKNLLTSPNTNTSIIHSITTTKPVLTNIKIAVDKPSSNSIIHEKRANNNTHKTNEIIQHSFYPSMYGSPSGSSTYSYSYCYCSTCTCSCTCCHCGRECHCFHLTTTTTTISSNKNT…	ATGGAAATAAGTGTGACATATTCAAATTGGGCATTTGTAATTATATCTATTATTTTCTTGTTTATAACTTTACTAACAGCAGTTGGAAATGCTTTGGTGTTTGCAGCATTATTTCGTTTTAGGAAACTTCGTACAACATCCAACCTTTTAATTGGGAATTTAGCATTAAGTGATCTTTTATTGGCAGTCACAGTATTACCAATTTCTGCGGCAACTGATGCAACAGGTGTATGGTTATTTGGACCAGTGATGTGTGATATTTGGTTAACTATTGATGTTTTCTATTGTACGGCATCAGTATGGAGTTTAGTTACAATAGCATTTGATCGTTTCACTGCTACGACTTTTCCAATATGGTATCGTGGTAATAAAAATAAACGACGTGTTATTTGTTATATA…
Schistosoma haematobium	Sha_102744	Smp_043340			Y	0.00015	0.00016	A - Rhodopsin	Amine	Dopamine	6	8	1	c4q8x1_schma	1499_rA1AA_1499			tr|G4VIY8|G4VIY8_SCHMA Putative biogenic amine (Dopamine) receptor OS=Schistosoma mansoni GN=Smp_043340 PE=3 SV=1	sp#P24628#DRD2A_XENLA D(2) dopamine receptor A OS=Xenopus laevis GN=drd2-a PE=2 SV=1	CHEMBL4572#[P32211]	MEACHENVSCALSSTNYNFTSDVNLTKVESEMFGEWRFALNIIIISLQILSSILIFCGNSLVISAVATTKGLRRITDLYIVSLALADLLVAVLVLPLSIMRQVYGHWPYESHELCIYWLSLNVFLCSSSILNLCCISVDRYIAINYPTKYISKRTRRTAFAMIGGAWIASFLIMIPPIFGFQHHTGVGSCYIRSDAGYRFLTGIPILIIPILLVGFIYIRIFWVIRRRSKELEFGQFSSNPKEHRFGSFKLLFIPNNIYHHRFVCIKKYLNSVNSNRNRVFMLRDRQSNLCIACSSYKRHNNPSKFPVTQSSSESFFSSFSNGCPVQPEWNVSETPKQRTQSVPMFRITMLHRSTKSDLNDFSTFVVHDSTENTEACISPTTHTEDNIIIKDSLPNVHK…	ATGGAGGCGTGCCACGAAAATGTTTCTTGTGCATTATCCAGCACAAATTATAATTTTACCAGTGATGTTAATCTAACAAAAGTGGAAAGTGAAATGTTTGGTGAATGGAGATTTGCATTGAACATAATTATTATCTCTCTCCAAATCCTATCTAGCATTCTAATATTTTGTGGTAATTCACTAGTTATTTCAGCTGTTGCAACGACTAAGGGATTGAGACGTATAACTGACCTCTACATTGTATCACTTGCTTTGGCTGACCTACTTGTCGCAGTTCTAGTCCTACCTCTTTCCATTATGCGTCAAGTTTACGGTCATTGGCCTTATGAATCACATGAATTATGCATATACTGGCTCTCTCTCAACGTGTTCTTGTGTTCATCTTCGATATTGAACTTA…
Schistosoma haematobium	Sha_102792	-		-	N			Unclassified			7	8	1	c4q8m6_schma				tr|H2KPV3|H2KPV3_CLOSI Peptide (Allatostatin/somatostatin)-like receptor OS=Clonorchis sinensis GN=CLF_102645 PE=4 SV=1			MPCIQNNSNEFLIEEIIMLNFRGYIIPIFIIFGIIGSSFVINSFYSMQKLQPSRFNIYIIWITIFQIVDLITNTFLDDFLGRGLTWASDCKIFIKLDTISSFSCKIMNYIPYTAVLISNTLLVIFSIDRLLTTCKPIKFRGDIYLLLPRL FIIIIICISMLLYLPQLIYSDLTIHDNTSLIVNYTCQYVNSLYFGVQYSLYLSTIGGYIIPTILIAIINIIIILRLRYLIKNRQLLNSKHNSIIHKKISIHNTIITTTTTNNNNNSNNNSSNNTLNDRKYSLSNQLIPNPNKQLTNEYHNEMRRIIGHLMVTSIFLLFSIPLIVIIILRQKSDFHNYYIIYPIYVKRLIHLSRLFSSLTSIICSFNFFIFLIFLPNFRHMVYLSIFSLPFIKTTKYSN…	ATGCCATGTATACAAAATAATTCAAATGAATTTCTTATTGAAGAAATTATAATGTTAAATTTTCGTGGTTATATTATACCAATATTTATTATATTTGGTATAATTGGAAGTAGTTTTGTCATAAATAGTTTTTATTCTATGCAAAAATTACAACCATCAAGATTTAATATTTATATTATATGGATTACAATATTTCAAATTGTGGATTTAATAACTAATACATTTTTAGATGATTTTCTTGGACGTGGTTTAACATGGGCAAGTGATTGTAAAATATTTATTAAATTAGATACTATATCATCATTCTCTTGTAAAATAATGAATTATATACCTTATACAGCTGTATTAATATCAAATACATTATTAGTTATATTTAGTATAGATCGTTTATTAACTACA…
Schistosoma haematobium	Sha_102855	-		-	N			Unclassified			7	7	1		1261_rGPR15_1261			tr|G4LYF5|G4LYF5_SCHMA Putative uncharacterized protein Smp_204550 OS=Schistosoma mansoni GN=Smp_204550 PE=4 SV=1			MEYNITTWPFRENPWSSKLICNKLLVKWTEGVYATCIASTVLGFISAYILPVFLIISFIIYTTLTSVLIASNHKTRSSIYFLGSLISNILVSIAYGLFWFYLTKGLPYATNGDKYFFLLYVSIDSCKFFRFWHSFSSNLMCNFLLCAAVDRYLTVYFPTKFSNLPNKFAWYAFGTVWLISFLMTIPFAIVSSLLAVGGKLHCWVTPESIYSLFYNALVTNMGPVQLSITITINIMFSVRIRKQLRQMSTMKNTTATDRKQLQTLTFLIIFSASYAVFGVPQSVVYIINRATVLGFIDANSDLCQNIGDIIWTLFFCRSLFDIVLGYFYFQPVRETCLTVYRGCGKLKKKSSTLNSQFSTYQQRS	ATGGAGTATAACATAACTACATGGCCATTCAGAGAAAACCCATGGAGTTCCAAGTTAATTTGTAACAAGTTATTAGTGAAATGGACAGAAGGTGTTTATGCGACGTGCATAGCATCAACAGTATTGGGTTTCATATCAGCCTATATTTTGCCCGTATTCCTAATTATATCATTTATCATTTATACTACACTGACTAGTGTGTTAATTGCATCCAATCATAAAACTAGATCGTCGATTTACTTCCTTGGATCACTGATATCAAATATACTTGTCAGTATAGCGTATGGCTTGTTTTGGTTTTACTTAACCAAAGGATTACCGTATGCAACAAATGGTGATAAATATTTCTTCCTGTTGTATGTGTCCATAGATTCGTGTAAATTTTTCCGTTTTTGGCAT…
Schistosoma haematobium	Sha_103083	Smp_Exo_4		0.33	Y	0.00062	0.00069	A - Rhodopsin	Peptide		7	7	1	q9u5a7_schma	1337_bA2AB_1337			tr|G4VIY1|G4VIY1_SCHMA Putative g-protein coupled receptor OS=Schistosoma mansoni GN=Smp_043260 PE=3 SV=1	sp#P31390#HRH1_RAT Histamine H1 receptor OS=Rattus norvegicus GN=Hrh1 PE=2 SV=1	CHEMBL1255160#[Q91ZY3]	MVQCTLKNCQKTNHTFDLMQFINKTSLNASVVPESLMKSWIVWNAIVNWTISIFLIIATGTIFFGNLLIILAFITNSRLRRITDQYIVSLAVADLLVSVLVLPLAIVRQNLGYWPFESDRLCQFWLSANIVLCMASILNLCCISLDRYIAISRPMKYFTKRTHLTASVMIAVAWILPFITMLLPFVGGNQHTLGLGSCHVTYNKAYRIYSSIVGFFGPFLLIAYIYLRVFWIIKHRLKALQITNIKLSLPKKPQSNIKTVRKPAAIIINLQQVWENIKGKTGKVNILRYQSSKSENTCPYSGHIFHSDENGCNQIYACCLVNHRHPADSFRSDDIPDEEHDRNYRQKILDIRMNKTDSEFSLKSQDQVEVDFTEPTDQTLEVIQIFHISTSEKELQKTN…	ATGGTTCAGTGTACCTTGAAAAATTGTCAAAAAACTAATCATACATTTGATTTAATGCAATTTATAAACAAAACATCGCTAAATGCTAGTGTTGTGCCAGAATCCCTAATGAAATCATGGATCGTCTGGAACGCTATCGTAAACTGGACTATATCAATATTTTTAATTATAGCCACTGGGACTATATTTTTCGGAAATCTGTTAATAATTCTTGCTTTTATAACAAACAGTCGCTTACGGCGTATAACGGATCAATACATTGTTTCCCTTGCTGTGGCTGATCTACTTGTATCAGTCTTAGTGCTGCCTCTGGCTATCGTTCGTCAGAATTTAGGTTATTGGCCATTTGAATCTGATCGATTATGTCAGTTTTGGTTGTCTGCTAATATTGTATTATGT…
Schistosoma haematobium	Sha_103105	-		-	N			Unclassified			6	7	1	c4q8m6_schma	1261_rGPR15_1261			tr|C4QJY1|C4QJY1_SCHMA Rhodopsin-like orphan GPCR,putative OS=Schistosoma mansoni GN=Smp_167870 PE=4 SV=2			MENLTGQFRNTPWDTYEGCDSSLINTSNLIIQNDRISCGVSMLLGAWSGYILPVISILGLISNTFISAVTFVQIKLMPRHMIYMAFIAIMNSITNIIYGWLWLFSAKGLPFITKGEMYFIINNVSPMVCRIHRFIYSSVSTCMCNLLVCAALDRFFCIYFPILFNKLPKYYVWFACGAVYLLSFLMMLPVLFISGWYIVESKIQCSLEPNQYAIRLYHALFSNLGCVQSLILVSINVAFLLRIRKHVKDTATRKMSVTDRRQLHTTVFFLVYSASYTLTSIPQAIAYIIGRYSDIRNALNQSKFAIQVANIFWNLHFTRELFDFFIYFKYFKPFRLVVLDICRPCYKPKMNDTKQKV	ATGGAAAATTTAACTGGACAGTTTAGAAATACTCCATGGGATACATATGAAGGTTGTGATTCATCCTTAATAAATACATCAAATTTAATAATTCAGAACGATCGAATAAGTTGTGGAGTATCTATGTTGTTAGGAGCATGGTCCGGTTATATACTACCAGTTATATCTATCTTAGGACTTATTTCAAACACATTCATATCAGCTGTTACGTTTGTTCAAATTAAGTTAATGCCACGTCATATGATCTACATGGCATTTATTGCAATCATGAATTCAATAACAAACATAATATATGGTTGGTTATGGTTATTTTCTGCTAAAGGTTTACCATTCATCACGAAAGGCGAAATGTATTTTATTATAAACAACGTTTCACCGATGGTATGTAGAATACATCGA…
Schistosoma haematobium	Sha_103664	Smp_172170		0.12	Y	0.0052	0.0063	A - Rhodopsin	Peptide		7	6	1	c4qls1_schma	291_hNPFF2_291	K14072	Receptor|Class A. Rhodopsin family|Neuropeptide|Tachykinin [Table]| NEPYR; neuropeptide Y receptor	tr|G4VLP4|G4VLP4_SCHMA Putative g-protein coupled receptor OS=Schistosoma mansoni GN=Smp_172170 PE=4 SV=1	sp#P25931#NPYR_DROME Neuropeptide Y receptor OS=Drosophila melanogaster GN=NepYr PE=2 SV=2	CHEMBL1628481#[P35414]	MKPPEIPLIGRIIIAIIVSLLVFISTLGNSLVLCVLNRKYSPSQQSHRKTQSIIQYCNKCNTLTSSIMDMKLIKHSVTYIFLMNLSISDLLHIIICAPLTLIADFLLIYWPFGQFLCRLINYLQSVVVFLCAFTHIIISIDRFTAIRYPIWRKHKLSITNAKLILLFIWCFAMIISIPSFIVCQLIITEDGLTYCQEIWSKYDWNQSNSNDILLFNHNPLNDSNDISLELIYNWLIILLQYILPLLVIIITYSAILYQLWISTIPSECNIYQMERSRISKKLIIMVIIVASLYAVSQLPRHIIYLITINKPDAFEKDTIIYGWLLCQLSAWSATCYNPIVYVWMSRTFRRGLSEIFINLCPCLNMHSTTQPTFKHCDKHYSTQSSLYNSQHNQHHCSQH…	ATGAAACCGCCAGAAATTCCATTAATTGGTCGAATCATTATCGCTATTATTGTTAGTCTATTAGTATTCATTTCTACATTAGGTAATAGTCTTGTATTATGTGTATTAAATAGAAAATATTCACCATCGCAACAATCTCATAGAAAGACTCAATCAATAATACAATATTGTAATAAATGTAATACATTAACATCATCAATAATGGATATGAAATTGATAAAACATTCAGTTACTTATATATTTTTAATGAATCTTAGTATATCAGATTTATTACATATAATTATATGTGCACCATTGACATTAATTGCAGACTTTTTATTGATTTATTGGCCATTTGGTCAGTTTCTATGTCGTCTCATTAATTATTTACAAAGTGTTGTAGTATTTCTATGCGCTTTC…
Schistosoma haematobium	Sha_104002	-		-	N			Unclassified			5	6	1	c4q8m6_schma				tr|H2KPV5|H2KPV5_CLOSI G-protein coupled receptor OS=Clonorchis sinensis GN=CLF_102647 PE=4 SV=1			MFNSKGCLNHLTKEEIMVYTFRAYVSPILVIIGIPSNLLVILVFIIIEYQKTCRFNLYAIWMSIAHNIQLIVNTLIDDFLGRGLKYATQCKYSIQVDIESSFLCKTFTYLTDASALIAAFILMLFSVDRVCSIYNPKHFEQSSNVKLAHIIIGFVIIICLILNIPHLIFADLKIHPINNSHECQYINPVAGGVKYVLYLYIIGVAILPAIFIFITNILILYKLSTTVYRSKLIGTKDDESNNERGKVIAHLAISILFTSLSIPLVVIIILRQQVYFYKYDILYPEYTKQIVQYSKLFSSVDSFNHAFDFFLYLAFMPTFRRTLMDIFKCRIFLRNDHSNKKHHHDNHIDDKCEQQYLHHSEQEINIQFTDQETMSLYSNKLICVEDFYLNSNSLNYSTD…	ATGTTCAATTCAAAAGGATGTTTAAATCATCTTACAAAAGAAGAAATTATGGTATATACATTTCGTGCCTATGTATCACCAATATTAGTTATTATTGGTATTCCATCAAATCTTTTAGTGATACTTGTATTTATTATAATTGAATATCAAAAAACTTGTCGTTTTAATTTATATGCAATATGGATGTCTATTGCTCATAATATACAATTAATTGTTAATACATTAATTGATGATTTTTTAGGTCGTGGATTAAAATATGCAACACAATGTAAATATTCAATACAAGTTGATATAGAATCATCATTTCTATGTAAAACATTTACTTATTTAACTGATGCTTCAGCATTAATTGCTGCATTTATATTAATGTTATTTAGTGTTGATCGTGTTTGTTCAATT…
Schistosoma haematobium	Sha_104169	Smp_008850		6.36	Y	0.00015	0.00018	A - Rhodopsin	Orphaned		7	7	1	q95qa0_caeel	1038_cavCCKAR_1038			tr|G4VIE4|G4VIE4_SCHMA Putative peptide (FMRFamide/somatostatin)-like receptor OS=Schistosoma mansoni GN=Smp_008850 PE=4 SV=1	sp#Q9VZW5#FMAR_DROME FMRFamide receptor OS=Drosophila melanogaster GN=FR PE=2 SV=1	CHEMBL3501#[Q63931]	MELINETNFLSSKDMSTEDLLKLLSNCAELIELPNNNTYFIQDIGSMPGLFKPNWVVLYNVAFDVFLVGCILLAGITGNVLSGFVLARDRSHGTTSLILTSLAVFDTAFLILCFFFQFLKTLSFYILWLSYINFYAHTSKILYGSGMAVRMMRNWTVVLVSLERWVAVCKPLHAPSICTRKKAHIAISLIVILSSLYNIPHFFIVDAMPLLCYFNEDNKTNILHSGYYNFTELPKGILIYHSAIRSWVNNNYAFRLIYRLISYTILIVILPNVIIAIFNVLLIRGIKYANQRRAQIIARIDCANRQFEQCSYHSLHRDYHQHSQKQHPSHHHTIPKCCHGAPSSSDNHAYFVRVTKSNRSRTMEVNRLCVGVIIIYLVCELPAVGYQIIYLINHRSLIE…	ATGGAATTAATTAATGAAACTAATTTTTTGAGCTCTAAGGATATGAGTACGGAAGATTTATTAAAACTTTTATCAAACTGTGCTGAACTGATCGAATTACCAAATAATAATACATATTTCATTCAAGACATTGGAAGTATGCCAGGTCTTTTCAAACCAAATTGGGTTGTCCTATATAATGTAGCATTTGATGTATTCTTAGTTGGTTGTATACTGCTTGCTGGGATTACTGGCAATGTTTTGAGTGGGTTCGTTCTAGCACGTGACAGATCTCATGGAACAACTAGTTTAATATTAACCAGCTTAGCCGTATTTGATACTGCATTTCTAATATTATGCTTCTTTTTCCAATTTCTGAAAACGTTATCTTTCTATATTTTATGGTTGTCATACATAAAC…
Schistosoma haematobium	Sha_104405	Smp_172810			Y	0.00049	0.00066	A - Rhodopsin	Peptide		7	6	1					tr|G4VTR1|G4VTR1_SCHMA Putative rhodopsin-like orphan GPCR OS=Schistosoma mansoni GN=Smp_172810 PE=4 SV=1			MIMLSFSSQSSSNIINNIENGSNSVLSINTTVLMKTNNQSTKSSKSMANTTDSLEWARIQFTILPVLSLFIGCIGIIGNCLNFLVLHAYPTSQVTFGGECTARVNLLGLALADFLVCLTSLPLGYVQRRYTSHNFMLYYTIYGPGLVTYFLTVSVWMVLLMSIVRYLVVCRPLASRACLTSRHMLHIITLLYLLALLFHIPSFLTYTYSEEKVSHKRMLNSTIQQSEQQTHRRSYPTNTSRTHFNKTEKHNPVTIFVIEREIWKTESIRIAYTVSQIILTNIGPFIGVVITNVSVIRACRQSDACRKSYTYDSHKTFEKCNNNNVTQEHSSTQTRLQKRYLHYFQRDSNNTHQQHVGTGSWRTNSQGKSSAQRLQQRATNRVTPLLLAVIIAFLLFTAP…	ATGATCATGTTGAGTTTTTCATCTCAATCAAGTAGTAACATTATTAACAATATAGAGAATGGATCAAATTCTGTATTGTCAATAAATACTACAGTACTCATGAAAACAAATAACCAATCAACTAAGTCTTCTAAATCTATGGCTAACACGACCGATTCACTTGAATGGGCACGTATACAGTTTACTATACTACCTGTTCTATCCTTATTTATAGGATGCATAGGAATAATTGGAAACTGTTTAAATTTTCTTGTTTTACATGCTTATCCAACGTCTCAAGTGACATTTGGAGGTGAATGTACAGCACGTGTAAATTTACTTGGTCTAGCATTGGCTGATTTTCTTGTTTGTTTAACATCTTTACCATTGGGCTATGTTCAACGACGTTATACAAGTCAT…
Schistosoma haematobium	Sha_104441	Smp_041880		24.04	Y	0.00011	0.00014	A - Rhodopsin	Peptide		7	7	1	c4q8m6_schma				tr|G4VJR3|G4VJR3_SCHMA Putative peptide (Allatostatin/somatostatin)-like receptor OS=Schistosoma mansoni GN=Smp_041880 PE=4 SV=1			MSNNTTITDYSNLVGSFRAYICPIIAIIGVIGNSFIVIIFLKEKQLSRFSIYSIFLAIANIITLIMNTFIDDFLGRGLYYATNHQFYFKLDTISTFWCKSVEYISNTMYFTSSYLIVIFSIDRLLTIHKPIKFYSIYHKHWALIACILAYSMGILSNSPLLFVQTLMVDTSSRTNFTCRMISEHPVAKFTITFETIVTFTIPFCLVLFLNVFICIELWKLKVNRTALLPTDSSRNRMEMGRVFGHLALSTAFLLLYLPMVCFVLIRLSLTLSHVDRHKPYAMCIIDLSRLFSSVKDITYAVNFFLYLIFLRNFRHGFQRSICTVSCKKMSPRPLDRPEN	ATGTCAAATAATACTACAATTACAGATTATAGTAATTTGGTTGGTAGTTTTCGTGCATATATATGTCCAATAATTGCAATTATCGGTGTCATAGGGAATAGTTTTATTGTAATCATTTTTTTAAAAGAAAAACAATTATCAAGATTTTCAATTTATTCAATCTTTTTAGCTATTGCTAATATTATTACATTAATTATGAATACATTTATTGATGATTTTCTTGGACGTGGTCTATATTATGCAACAAATCATCAATTCTATTTTAAATTAGATACAATTTCAACATTTTGGTGTAAAAGTGTTGAATATATATCGAATACTATGTACTTTACATCATCTTATTTAATTGTGATTTTTTCAATTGATCGTCTATTAACTATTCATAAACCGATTAAATTC…
Schistosoma haematobium	Sha_104453	Smp_Exo_3			Y	1.3e-20	1.5e-20	A - Rhodopsin	Amine	Serotonin	7	8	2	c4qg32_schma	1042_m5HT1A_1042	K04153	Receptor|Class A. Rhodopsin family|Biogenic amine [Fig]|Serotonin [Table]| HTR1; 5-hydroxytryptamine receptor 1	tr|G4LVX6|G4LVX6_SCHMA G-protein coupled receptor,putative OS=Schistosoma mansoni GN=Smp_197700 PE=3 SV=1	sp#Q25414#5HTR_LYMST 5-hydroxytryptamine receptor OS=Lymnaea stagnalis PE=2 SV=1	CHEMBL2733#[O08858]	MKIEENFSYITFVPLYSISHLYITSIILSIIIICTIIGNMFVVIAIIIDRQLQRVSNYLILSLAVADLMVAILVMPISALNEVSKKWWLGIPLCDIWIIMDVLCCTASILHLVAIAIDRYLAITRINYIREQKKKPIYIMLIIIWLLSLMISLPTRFHLTRNDHFLFNECNINKDYLFTIFSTVIAFYLPMIFLIGIYVKIYQVAKKRIRKKSLRGLSSITRESSIDLHNKKNIEHNDHEQDHDQDQDHRTKHKHFFKRSSIYMISTSLEKETSSPYLSSDPIEYCEKYDNQQNIIRSSIECLNNEELNQVDYPYFDPDHIIDHNDYLKQIVVSNSSISYSMNDNNNNNDYCLTHNLSTSDIINTDDDEVIEIKQIGDNEMVNESIVEMNYHFNKINNQ…	ATGAAAATAGAAGAAAATTTCAGTTATATAACATTTGTACCATTATATAGTATATCACATTTATATATAACAAGTATAATATTAAGTATTATAATAATTTGTACAATTATTGGAAATATGTTTGTTGTCATTGCAATAATAATTGATAGACAATTACAACGGGTTTCTAACTATCTAATATTGAGTTTAGCTGTGGCTGATTTAATGGTTGCAATATTAGTTATGCCAATTAGTGCCTTAAATGAAGTTTCAAAGAAATGGTGGCTTGGTATACCATTATGTGATATATGGATAATAATGGATGTATTATGTTGTACTGCATCTATTTTACATTTGGTTGCTATAGCAATTGATCGTTATTTAGCAATAACCCGTATTAATTATATAAGAGAACAAAAA…
Schistosoma haematobium	Sha_104517	-		-	N			Unclassified			7	7	1	c4q8m6_schma	1313_mSSTR5_1313			tr|G4VFU1|G4VFU1_SCHMA Putative uncharacterized protein OS=Schistosoma mansoni GN=Smp_117340 PE=4 SV=1	sp#O08858#SSR5_MOUSE Somatostatin receptor type 5 OS=Mus musculus GN=Sstr5 PE=1 SV=3	CHEMBL4318#[P30938]	MKSLTNYPSDCLKSLTNEEIMVYNFRAYVSPLLAFIGIPANIFVIIIFNILEKQQTCRFNLYAIWMALAHLIQLIVNTLIDDFLGRGLKWATDCYIWYQVDSYSSFTCKLLTYLSDVSALIASFILMLFSIDRVCSIYCAKQVEQILDLRIAKLSIFIIYVICFLLNIPHLIYADLKDDSREKSNCQYVDPVAGGVKYVLYLYIIGVTILPAILIFIMNILISCKLKSTIKRSKLNGYHDRQSYSELSKVITHLAISIMFTCLSIPLVALMILRQKVHFNNYELIYPIYAYKIIQLSKLFSSVDSFNHAFDFFLYWAFLPVIIMSKVVKTSKVVYYAYK	ATGAAATCATTAACTAATTATCCATCGGATTGTTTAAAATCATTAACAAATGAAGAAATTATGGTATATAATTTTCGTGCATATGTATCACCTTTACTTGCATTTATTGGTATACCAGCAAATATTTTTGTAATTATTATATTTAATATATTAGAAAAACAACAAACATGTCGGTTTAATTTATATGCAATATGGATGGCATTAGCACATTTAATACAATTAATTGTGAATACATTAATTGATGATTTTTTAGGTCGTGGTTTAAAATGGGCAACTGATTGTTATATTTGGTATCAAGTTGATTCATATTCATCATTTACATGTAAATTATTAACATATTTATCTGATGTATCTGCATTAATTGCATCATTTATTCTAATGTTATTTAGTATAGATCGT…
Schistosoma haematobium	Sha_104581	Smp_Exo_1		3.05	Y	0.0037	0.0045	A - Rhodopsin	Amine	Dopamine	6	7	1	c4qbd5_schma	1401_mB3AR_1401	K04165	Receptor|Class A. Rhodopsin family|Biogenic amine [Fig]|Octopamine| Oamb; Octopamine receptor	tr|G4VIF9|G4VIF9_SCHMA Putative uncharacterized protein Smp_202470 OS=Schistosoma mansoni GN=Smp_202470 PE=3 SV=1	sp#Q18775#DOPR4_CAEEL Dopamine receptor 4 OS=Caenorhabditis elegans GN=dop-4 PE=2 SV=2	CHEMBL2587#[P21555]	MNTENYLNVDISQNNTNNNISEQLLSSSSSIVETITFLGFIVIIAITIGGNLLVLVAICTKHKLRRNVTNCFIASLAAADLLLGAIVMPFAVIDLLRSIHKDCLPENQQDQYILWPFGQIWCDMWHAFDVLSSTASILNLCAISVERYIAISDPFNYPLRVTHSRCIIMIMLTWVCSILISFPAIAWWRHSSNMYNVSDMHSVPDLECLFSSDRVYLFISSCISFHIPLIVMIFVYWKIYQKANGLIKTFNTGKRLIYRKSLGGEAMILRVHRGGITKTLPSVLQQGVLSHNPNTSAKVSYVSSHEILNNQSPILSPTANDDNKNNHEILECNVDENKKNTKHVKFNHSRKSQSFDEKNTHCTLFSSCYRTVFNRFNVNDSLIQKDDNITATPGTQNAE…	ATGAACACTGAGAACTACCTAAATGTGGATATATCTCAAAATAACACTAATAATAATATAAGTGAACAATTACTTTCAAGTAGTAGTTCCATAGTGGAAACTATAACATTTCTGGGATTTATTGTAATTATAGCCATCACTATTGGTGGTAATTTACTTGTACTTGTTGCAATCTGTACAAAACATAAATTGCGAAGAAATGTTACGAATTGTTTCATAGCATCCTTAGCAGCAGCAGATTTACTATTGGGAGCTATTGTTATGCCATTCGCTGTAATTGATCTATTAAGATCCATCCATAAAGACTGTCTTCCCGAAAATCAGCAAGATCAGTATATTTTATGGCCATTTGGTCAAATCTGGTGTGATATGTGGCACGCATTTGATGTTCTTAGTTCA…
Schistosoma haematobium	Sha_104627	Smp_134350		0.13	Y	0.005	0.0054	A - Rhodopsin	Peptide		5	5	1	XP_002730943	1389_mTRHR_1389	K04282	Receptor|Class A. Rhodopsin family|Hypothalamic hormone|Thyrotropin-releasing hormone| TRHR; thyrotropin-releasing hormone receptor	tr|G4VQ17|G4VQ17_SCHMA Putative thyrotropin-releasing hormone receptor OS=Schistosoma mansoni GN=Smp_134350 PE=3 SV=1	sp#O93603#TRFR_CHICK Thyrotropin-releasing hormone receptor OS=Gallus gallus GN=TRHR PE=2 SV=1	CHEMBL3948#[P34976]	MNKNISLIPLIHYSLPYKLVGTISLSVILTVGVIGNIFVMLVLILSSKLHTPTNCYLISLSASDLLVLMTSTTLMVQEFYQPYNHWRLGNFACQLSVCLQYLSVDASALSICAFSVERWVGICYPMRAHYMCTIKRAIKIITGIWIFTLTYNIPWIFMSTTVKQYSEYGSFETCTFKFKRTAYKAIYMCDLIVFYVLPLLITSVMYCQISWRLFRTDNKGISLVGQHINFNQIISSNKTERSYATISETQHNLKLRKVINRVRARRQELFSSLQEYLCLTLV	ATGAATAAAAATATTTCATTAATTCCTTTAATTCATTATTCTTTACCATATAAATTAGTTGGTACAATTTCATTGTCAGTTATTTTAACAGTCGGTGTTATTGGAAATATTTTTGTTATGTTAGTTTTAATATTATCATCAAAATTGCATACACCAACTAATTGTTATCTTATTTCATTATCAGCTAGTGATTTACTTGTATTAATGACTAGTACAACATTAATGGTACAAGAATTTTATCAACCATATAATCATTGGAGATTAGGTAATTTTGCTTGTCAATTAAGTGTATGTTTACAATATTTAAGTGTAGATGCTTCAGCATTATCTATATGTGCATTTTCTGTTGAAAGATGGGTTGGAATTTGTTATCCAATGCGTGCACATTATATGTGTACT…
Schistosoma haematobium	Sha_104648	Smp_043270/Smp_043300/Smp_145520		0.08	Y	0.00015	0.00018	A - Rhodopsin	Amine	Dopamine	7	7	1	c4q8x1_schma	1400_rDRD5_1400			tr|G4VI72|G4VI72_SCHMA Tyramine/octopamine receptor OS=Schistosoma mansoni GN=Smp_134460 PE=3 SV=1	sp#Q6TLI9#DRD2_MUSPF D(2) dopamine receptor OS=Mustela putorius furo GN=DRD2 PE=2 SV=1	CHEMBL4031#[P26255]	MATFHKTAFCTLCSINSDFFNNNSNLINMKNEMLSEKRNVLDTIVFFIQIISAIFIFCGNLLVILAVATTKILRRVTDLYIASLSLADLLVATLLIPLFIVRQNAGYWPYESHYLCIYWLSFNVFLCTASILNICCISVDRYNSIINPLKYVKKRTHRTALIVIGGVWISSFLITLPPFFGTQHHTGVGRCYIRSDIVYRSLIGITTFVIPFVLVGFIYIRIFYVIRRRSNEIKAGKILLDLKEQRYVQPEWNVSETPKQRTQSTQVFRITMLHRTTKSDMNDFSTFVVHDSTENTETCTLPTTHTEDDIIIKHSRRAVHKTTDTSVNDRQKNHHCKHKHTLHSQSIRSKNSVPKYSNTHTNMDCKRQECLILNREQKTVKTVALVVCCFILCWLPFTT…	ATGGCGACATTTCATAAAACTGCATTTTGTACGTTATGTAGCATAAATTCTGATTTCTTCAATAACAATAGTAATCTAATAAACATGAAAAATGAAATGCTTAGTGAAAAGAGAAACGTATTGGATACAATTGTTTTCTTCATTCAAATCATATCTGCAATTTTTATATTTTGTGGTAATCTTCTAGTCATTTTAGCTGTTGCTACAACTAAAATATTAAGACGTGTAACTGATCTATATATTGCGTCACTTTCTTTGGCTGATCTACTTGTCGCAACTCTATTAATACCATTATTTATCGTTCGACAAAACGCTGGCTATTGGCCCTATGAATCACACTATTTATGCATATACTGGCTCTCTTTCAACGTGTTCTTGTGTACCGCATCAATATTAAAT…
Schistosoma haematobium	Sha_104691	Smp_170020		1.81	Y	0.00072	0.00081	A - Rhodopsin	Peptide		7	7	1	c4qku0_schma	291_hNPFF2_291	K14072	Receptor|Class A. Rhodopsin family|Neuropeptide|Tachykinin [Table]| NEPYR; neuropeptide Y receptor	tr|G4VTS0|G4VTS0_SCHMA Putative neuropeptide receptor OS=Schistosoma mansoni GN=Smp_170020 PE=4 SV=1	sp#Q9Y5X5#NPFF2_HUMAN Neuropeptide FF receptor 2 OS=Homo sapiens GN=NPFFR2 PE=1 SV=2	CHEMBL2882#[P47747]	MNNFTSVYESGQLNNWGTSSVHHIDNVSDSFMNSDKYRNYIIIHKNETSIFLSILVFSVYIITMLSSFIGNTIAICIFLRKRKKFGIKYHTTIKPFARTKKLVDSNSENYLQSLKNRQVDGNYDTSASNYDRNNFLKKNLDNSIEKAPNHLHHVMRNTYQKQTFYMNGAFNYYLASLGISDLFMGLFCIPFTFTQIYLHHWPFPDLMCPIVVYVQMVMVTASSLTNTVISLNRLFGIISPFRFDHWPSRHQKSLTICIIISIWAISLSGSTVQLFATRTQIQEQDKNSLEQQEGYLADRKLCQESWDGDDYKRSIYTVVLFLVIYIIPLGIQTSTYGYISFRLWNRKTPGESIKGVEDMRIKEKKRIIKMLAFIVAMFGICWLPSHLFFLLQDFSPLFR…	ATGAATAATTTCACTTCAGTTTATGAAAGTGGTCAACTTAACAACTGGGGCACAAGTTCTGTTCATCATATTGATAATGTTTCTGATAGTTTCATGAATAGTGATAAATATAGAAATTATATTATCATTCATAAAAACGAAACATCAATTTTCCTTAGTATATTAGTATTTTCTGTGTATATTATCACTATGTTATCTTCTTTCATTGGCAATACAATAGCAATATGTATATTTTTACGAAAACGTAAAAAATTTGGCATAAAATATCATACTACAATAAAACCATTTGCCAGGACTAAAAAACTGGTAGATTCAAATTCAGAAAATTATCTACAGTCATTAAAGAATCGTCAAGTTGATGGAAATTATGACACTTCAGCGAGTAATTATGATCGCAAT…
Schistosoma haematobium	Sha_104692	Smp_Exo_7		1.07	Y	0.00079	0.0014	A - Rhodopsin	Peptide		7	6	1	b0wkq9_culqu				tr|G7YEN5|G7YEN5_CLOSI Uncharacterized protein OS=Clonorchis sinensis GN=CLF_106081 PE=4 SV=1			MNSMISNETWNSSVWNQSQILSSLSSFPSSSSSSSSSFLVVTQVDVTDLQVYVILKHYLPIPIFIVSILCILVTLIAVTQRGLWRTTVTYIIVLAIVDLFTLISLCILSMDFFIIPALPEGLFTRVYFLVETILGELVDTLLLISNWLTVLIATERYLAVCHPLKVRFIDCKYRRIFILLVIFFSVLIKLPGFIILGYAKEINSSYTIIIFRKIYIWIVQILLFLIIPFSILTFVNVRLIQTVRNSLQLINQRGKKTNKESILSSNSTQSDTGIMRRITLCYPYLSCCISSTSNNIYSFHQCSNSFYKIFCCNCFNLSTKPVNNCQLQHNQQQSNQSKRISKKNELVQVNDSSPVTSPTSLTASEPTGAQLGRTQREEKKITITLICLIVTFFICQGPF…	ATGAATTCTATGATTTCTAATGAAACGTGGAATTCATCTGTTTGGAATCAATCACAAATTTTATCATCATTATCATCATTCCCATCATCGTCATCATCATCATCATCATCTTTTTTAGTAGTCACACAAGTTGATGTTACAGATTTACAAGTTTATGTAATACTTAAACATTATTTACCAATTCCAATATTTATTGTTAGTATATTATGCATCTTAGTCACATTGATTGCAGTTACACAACGTGGTTTATGGCGAACTACAGTTACATATATTATTGTATTAGCTATTGTTGATTTATTCACTTTAATATCATTATGTATACTTTCTATGGATTTTTTTATTATACCAGCTTTACCTGAAGGATTATTTACAAGAGTTTATTTTCTAGTTGAAACAATA…
Schistosoma haematobium	Sha_104764	Smp_126890		2.99	Y	0.00046	0.00051	A - Rhodopsin	Peptide		5	6	1	ENSXETP00000054435	196_hAVPR1B_196	K08376	Receptor|Class A. Rhodopsin family|Neuropeptide|Neuropeptide S| NPSR1, GPR154; neuropeptide S receptor 1	tr|G4M1Z7|G4M1Z7_SCHMA G-protein coupled receptor,putative (Fragment) OS=Schistosoma mansoni GN=Smp_199690 PE=4 SV=1	sp#Q868T3#CCAPR_DROME Cardioacceleratory peptide receptor OS=Drosophila melanogaster GN=CcapR PE=2 SV=3	CHEMBL4792#[O43614]	MFSSEYCVFEQLPTILKVIRKPMSSANKVYNNLHLIKVCLKDLFVALGGILPEIIWNITIVFYAPTFVCKLVKYMSTTITYGSSFALIALSIDRAEAVCRPLRATSSKFSKKTHALMLIGSAWLAAVVCGIPTALLAQKVYEGTQYENCRFDFSRISPQAYLTSIAMSVFVIPAFIIATCHIIIVIKIWSASKSRKFRINDLPDLRQKRSQEKHLSNPLSVTTISISNKKLSELSLDKKSLRIGLSRRINRKHVHSSCISRAKVKTVKMTCLIVSTYVICWCPFMVWNLMVTYGYMRRYAPYLMKYSPIIQHLVPLNSTVNPAIFWIFNAENFIRRRRRTTGIV	ATGTTTTCGTCAGAATATTGTGTCTTTGAACAATTACCAACAATACTTAAGGTAATTCGTAAACCAATGTCTTCAGCAAACAAAGTTTATAATAACCTCCATTTAATTAAAGTTTGTCTCAAGGATCTCTTTGTAGCCCTCGGTGGAATCTTACCGGAAATAATTTGGAATATCACAATTGTATTTTATGCACCAACATTTGTTTGTAAACTAGTGAAGTATATGTCTACTACCATAACATACGGAAGCTCTTTCGCATTAATAGCGTTAAGTATTGATCGTGCAGAGGCTGTATGTAGACCGCTCCGAGCTACCTCATCGAAATTTAGTAAAAAAACACATGCCCTCATGTTAATCGGATCTGCATGGTTAGCAGCAGTGGTATGCGGTATACCTACA…
Schistosoma haematobium	Sha_105085	Smp_Exo_8		5.06	Y	0.0012	0.0016	A - Rhodopsin	Peptide		7	7	2	b4l4m1_dromo				tr|G4VAU7|G4VAU7_SCHMA Putative g-protein coupled receptor OS=Schistosoma mansoni GN=Smp_194740 PE=4 SV=1			MTGMTVPVCSLNSTGDIYLLNQDLINAANTAIYLNTQLNSMYYTTLNMTELNDFQSNNLPLLEQYINVHGTTHMSYCSRVTSFKSNFYLRNILQTYVQPFVIFFTIITNCLISIVLNYPTMRNSTNIILLGIAICDLLTVLLPLPVYLCFLTSNIFSENLTIFKGYSVTYLTTILPTVCHTSSIWLTVLLALQRFIYVQFPLKANQICLCQWRSVQLLIILTVFAGLLLQLPHMIVMHFINALEYCFLSSTSSSSSPLPQSSSSLPPSPPSSSSSSPSPPSLSISNYLFDSQFISYLFNTTDKINHYNYIRFHKINLMKCTPMSQTIFFTLLLIRVLIVNLIPCIMLTILTGLLIMALRRFIQNRQKLLKINNNNNNKSIIFYKNNINLDIINKKYNEI…	ATGACCGGTATGACGGTTCCAGTTTGTTCGTTGAACAGTACAGGTGATATTTATCTATTAAATCAGGATTTGATTAATGCAGCAAATACTGCTATATATTTAAATACTCAATTAAATTCAATGTATTATACAACATTAAACATGACAGAATTAAATGATTTTCAATCAAATAATTTACCATTATTGGAACAATACATTAATGTACATGGTACTACACATATGTCTTATTGTTCACGTGTGACAAGTTTTAAATCCAATTTTTATTTACGTAATATTTTACAAACTTATGTACAACCATTTGTAATATTCTTTACAATTATAACAAATTGTTTAATATCAATTGTATTAAATTATCCAACAATGCGTAATTCAACCAATATTATATTATTAGGTATAGCT…
Schistosoma haematobium	Sha_105099	Smp_128710		0.73	Y	0.00094	0.0012	A - Rhodopsin	Peptide		6	7	2	b0whk7_culqu				tr|G4VC66|G4VC66_SCHMA Putative neuropeptide F-like receptor OS=Schistosoma mansoni GN=Smp_128710 PE=4 SV=1			MNYTSDNYEKYHLLHNLIGSNISFHSSFISITTPSTSSRSLYTTNSSSTVSTSNGCPIIPSLKQFEIFYSTIHAYLACTVCLFGTGTNLLNSIILTQEQMRNPTNALLTGVAIVDSFTMLAYSLQVIYLHFLTSPYPDKYPHSQLAVYLILINHAISIGSHTISTCLLVQLAAFRCWVLYSRKLKYLLSLHHHLAWIMISSHRRFIIYCYISAGIIGCLLCMPTFILYQCELIDVVNSSITLETKEYDKRLDNTNNNFNDDDNNSNIKIINVEANITINNNSTITNQYFYWFKLYPNSQLLERVHFILYGCFVKLLASILIVIFTVLILMVLHDARQRYRKLQTLPIEIKLDNSNIGNTSNNVIFTRKISANLLRPITYNNPSNSIVMTRNSDLNNSDY…	ATGAATTATACTAGTGACAATTATGAAAAATATCATTTATTACATAATCTTATCGGTAGTAATATTTCATTTCATTCTTCTTTTATATCAATAACAACACCATCAACATCGTCAAGATCATTATATACTACCAATTCTTCATCTACAGTATCCACATCAAATGGATGTCCAATAATACCTAGTTTAAAGCAATTTGAGATTTTCTATTCAACAATACACGCTTATTTAGCTTGTACAGTGTGCTTATTTGGCACAGGAACAAATCTTTTAAATTCCATTATATTAACACAAGAACAAATGCGTAATCCAACAAATGCTTTATTAACTGGTGTAGCAATTGTAGACAGTTTTACAATGTTAGCATACAGTCTACAAGTTATCTATTTACATTTTCTTACA…
Schistosoma haematobium	Sha_105552	Smp_058080		6.42	Y	0.0011	0.0013	A - Rhodopsin	Peptide		5	7	1	b4qxd4_drosi	1175_rNPFF2_1175	K14072	Receptor|Class A. Rhodopsin family|Neuropeptide|Tachykinin [Table]| NEPYR; neuropeptide Y receptor	tr|G4VK37|G4VK37_SCHMA Putative g-protein coupled receptor OS=Schistosoma mansoni GN=Smp_058080 PE=4 SV=1	sp#P25931#NPYR_DROME Neuropeptide Y receptor OS=Drosophila melanogaster GN=NepYr PE=2 SV=2	CHEMBL1938219#[P49681]	MDEPIHNHVIDESNNLPFTKSEVTFLVILFAAVIILAVVGNTIVCILLRFRYCNLLKCFTNTLGCKKKSTLSKSIHHHHHHNHNNNIDPWVDECPSSQHECSCGKTCIVQNTHRYVIFKSMHKQHEPGTSGGNYAGSITVANNISVLPNEKRTNFTTKHKWKADNYLRGMRTSSITSLFLFNLSLADILMAVLCIPMNVITEIVYLWWPLGEPLCKIVPYAQGVSVFVSALTHVLISWDRFVLVFFPLQPRMTQRKAIYLLLSVWILALIIPLPVPIVNRTIKRDNETFCIEDWSLLLSSIKTINMDNFTNLEQIKNEITIQINDKSMILQIDVIYTILLMILQYFLPLGMICGTYIAIGIKVIRLQTPGERDSARDQKLTRAKRKYKKWYLNLLKLTS…	ATGGATGAACCAATACATAATCATGTTATTGATGAATCAAATAATTTACCATTTACAAAAAGTGAAGTAACATTTTTAGTTATTCTATTTGCAGCAGTTATCATATTAGCTGTAGTTGGTAATACAATTGTATGCATATTATTACGTTTTCGTTATTGTAATCTATTGAAATGTTTTACAAATACATTAGGATGTAAAAAGAAATCTACATTATCTAAATCAATTCATCATCATCATCATCATAATCATAATAACAATATTGATCCATGGGTTGATGAATGTCCAAGTAGTCAACATGAATGTAGTTGTGGTAAAACATGTATTGTACAAAATACACATCGTTATGTCATATTTAAATCAATGCATAAACAACATGAACCAGGTACAAGTGGTGGAAAT…
Schistosoma haematobium	Sha_105605	Smp_011940		4.23	Y	0.0046	0.0058	A - Rhodopsin	Peptide		6	7	1	c4q0a8_schma	1348_mGALR2_1348	K04233	Receptor|Class A. Rhodopsin family|Neuropeptide|Galanin [Table]| GALRN, AR; allatostatin receptor	tr|G4VRZ3|G4VRZ3_SCHMA Putative uncharacterized protein Smp_203500 OS=Schistosoma mansoni GN=Smp_203500 PE=3 SV=1	sp#Q8WPA2#AR_BOMMO Allatostatin-A receptor OS=Bombyx mori GN=AR PE=2 SV=1	CHEMBL1075111#[Q8K418]	MYSCWLIWLFIGFVVGVNHAIQDQMNVSTVVTEPYIHSSGTNSKASSSSCLKGFKANELNVFLVFARIVTPVVFGLILIIGFVGNLFVMIVVLANAQMRNTTNILIFSLAVADMAFIVICVPSAAIVYVAGKWPLGLSLCRIYYYSSYVSVYCSVYTLVLMSLDRFVAVVYPIQCMHIRTQKNTTIAVFITWTVVLVTNIPLFIGAILVKGPPEGGESSCVTEYCTYSWLVNFDAQTNIARDNRQGGQMFFLLFFLFGYLFPFVVICLLYICLILRLRCGPSSKMARSAEAQRSKRRVTRLVVTVVIVFGISWLPIHAIFLIQYYAKDPETDLFRIIQILGNCLAYGNSSINPILYAFLSEKFRTGFLKLICSRKSNPREGRLKEKCFDNETAA	ATGTATTCCTGTTGGCTGATATGGTTATTCATCGGATTTGTTGTGGGAGTCAATCATGCAATTCAAGATCAAATGAATGTTTCAACTGTTGTAACTGAACCATATATTCATTCTTCAGGAACTAATTCAAAAGCATCTAGTTCATCATGTTTGAAAGGATTTAAAGCGAATGAGCTCAACGTCTTCTTAGTTTTTGCCCGTATAGTAACTCCAGTTGTTTTTGGCCTGATTCTAATTATTGGATTTGTTGGTAATCTATTTGTGATGATCGTTGTCCTAGCCAACGCTCAAATGCGTAATACAACAAATATTTTAATTTTCTCATTAGCAGTAGCTGATATGGCATTTATTGTAATTTGTGTTCCATCTGCAGCGATAGTCTATGTGGCCGGTAAATGG…
Schistosoma haematobium	Sha_105723	Smp_043290		0.05	Y	0.00017	0.00019	A - Rhodopsin	Amine	Dopamine	7	9	1	c4q8w8_schma	1594_mA2AA_1594			tr|C4Q8W8|C4Q8W8_SCHMA GPR-3 OS=Schistosoma mansoni GN=Smp_043290 PE=2 SV=1	sp#P24628#DRD2A_XENLA D(2) dopamine receptor A OS=Xenopus laevis GN=drd2-a PE=2 SV=1	CHEMBL5852#[Q96P65]	MTSSTNNTNSSYMFQEHTNISTCYFILNDTNWKITNNIITSCLTLATMIIFFGNLLIILCVATRNRLRRICDQYIASLALADFLVSVFVLPFAIIRQNIGYWPFESAFLCQFYITSDIFLCMSSIFNLCCISIDRYMAIGYPLQYITKKSRRISIIMILIAWIIPSFSILPPLFGVDKHITGIGCCYISYSKEYRIYSSVLAYFLPIILIGYVHLRIFYIIKRRSKVFNQFGIHSQKQNSWTNLSNLISSLNCAKISLRLKITNHISRQCIKTNNKLNNDISLLHLNNTNSNDYDVIDTFSYTCSCTNYGTDSIDIYHTNKRDLHYDSSNELEVNEPEPVDAKLKVLHIFHIPITEHELNDELQFKENLSNKHHSSTNRCFHGISSSFFKMYQYIKSIF…	ATGACTTCATCAACCAACAATACCAATTCGTCTTATATGTTTCAAGAACATACAAACATTTCAACTTGTTATTTCATTTTAAATGATACAAATTGGAAGATTACAAATAATATTATAACAAGTTGTTTAACATTAGCTACAATGATTATATTTTTTGGTAATCTACTTATTATTTTATGTGTAGCAACTAGAAATAGACTTAGACGAATTTGTGATCAATATATAGCTTCATTAGCATTAGCTGACTTTCTTGTATCTGTTTTTGTTTTACCATTTGCAATTATACGTCAAAATATTGGTTATTGGCCATTTGAATCAGCATTTTTATGCCAATTTTATATCACCTCTGATATATTTTTGTGTATGTCATCTATATTTAATTTATGTTGTATATCAATC…
Schistosoma haematobium	Sha_105880	Smp_058380		1.63	Y	1.4e-05	1.5e-05	B - Secretin			8	6	1	b3rtp2_triad		K08445	Receptor|Class B. Secretin receptor family|Other|EMR1| EMR4; egf-like module containing, mucin-like, hormone receptor-like 4	tr|G4VNK7|G4VNK7_SCHMA Putative uncharacterized protein OS=Schistosoma mansoni GN=Smp_153600 PE=4 SV=1	sp#Q80TS3#LPHN3_MOUSE Latrophilin-3 OS=Mus musculus GN=Lphn3 PE=1 SV=3		TVKPTTNTTTSNTSQSLLTLGTPSDVRYENTANHYWSFKRVVGKSFIFDRAPDRNTLTRSIYDRLSLFDSKLSNAGPIYNDLNNMKKSLFISLNGTLPEKRLTTPGIHDTQDSIYINLNENESCICLLDDITRERYYFKQCLLDINECDYGLSLSIWLQFTTETFNPKEVLISTAPEKGKGFSLLINNGMLEFELRTADTLWKVNSPITKTLNQWVNIGVAWGKSAQMIKLVINGKIVAAKNNYQGVQYLGSNSTPTSIWVGCNRGLDGDKIISSVNPGIRVATVALWYWPIQLNELFSGGLEHYLLKERVAEPLVPQPTKTTNYADYTNEVEELTPAEEISETLNPIYLMADYYNPLLVLPLNYTKHDIELVADRSKLKTAYKLTSVRSCFEMKLFNV…	ACTGTCAAACCTACTACAAATACTACTACTTCCAATACTTCTCAGAGTTTATTGACTTTAGGAACTCCAAGCGATGTTCGATATGAAAACACTGCAAACCACTATTGGTCATTTAAAAGAGTGGTTGGGAAATCATTTATCTTCGATCGTGCTCCAGACCGTAATACACTGACGCGATCGATATATGACAGATTATCGCTTTTCGACAGTAAATTAAGTAACGCTGGTCCAATTTACAATGACTTAAATAACATGAAGAAATCTTTATTTATATCCTTAAATGGAACCCTGCCAGAAAAAAGATTAACTACTCCCGGAATTCATGATACTCAAGATAGTATTTACATTAATTTAAATGAGAATGAAAGTTGTATTTGCTTGCTGGATGACATTACACGT…
Schistosoma haematobium	Sha_105951	Smp_Exo_17		0.07	Y	1.1e-10	1.2e-10	A - Rhodopsin	Opsin		7	7	1	q9njc9_schma	1203_mOPN4_1203	K04255	Receptor|Class A. Rhodopsin family|Vision|Opsin [Table]| OPN4, Rh2_7; r-opsin	tr|G4VRA9|G4VRA9_SCHMA Rhodopsin OS=Schistosoma mansoni GN=Smp_180350 PE=3 SV=1	sp#P09241#OPSD_ENTDO Rhodopsin OS=Enteroctopus dofleini GN=RHO PE=1 SV=1	CHEMBL3176#[O43603]	MSSNRTIEMLRPVMKDFDSIVLPYWHKFEQPHPYYQYAIGLFIAVVGITGVCLNLLVIIFFTMFKSLRTPSNILVVNLAISDLGFSAVIGFPLKTMAAFNNFWPWGKIACDIYGLAGGLFGFVSLSTIAAVALDRYLVIATPFESVFQTTPRRTLLLMLFLWLWSLIWTIPPLFGFGRYVTEGYQTSCTMDYISTDLNNRLFNIGLFGFGFLCPLFLSLFCYARIILIVRSRGKDFIEMAASSKGTNQKEKGANVSSSKSDTFVLKSSAILLGVYLLCWTPYSVVCLMALIGYADYITPLMVELPCLCAKTAAVWDPCIYAFRYPKFRVLLQRQFGFLRLTKNKTDQSSRGELSTVCQIEE	ATGTCTTCCAATCGAACAATTGAAATGTTAAGACCAGTTATGAAAGATTTCGACAGCATTGTCTTACCGTACTGGCACAAATTTGAACAACCACATCCATATTACCAATATGCCATAGGTTTATTCATTGCAGTTGTTGGGATAACTGGTGTGTGCCTTAATTTATTAGTTATCATATTTTTTACAATGTTTAAATCTCTTAGAACACCTTCAAATATTCTTGTTGTAAATTTAGCAATATCAGATTTAGGATTTTCAGCAGTTATTGGCTTTCCTTTAAAAACTATGGCAGCATTTAATAACTTCTGGCCATGGGGTAAAATAGCGTGTGATATATATGGGTTAGCTGGTGGACTTTTTGGATTTGTTTCCTTATCTACGATAGCCGCTGTTGCACTG…
Schistosoma haematobium	Sha_106053	Smp_Exo_14		1.76	Y	0.0086	0.0094	A - Rhodopsin	Peptide		5	6	0					tr|G4VLG9|G4VLG9_SCHMA Putative uncharacterized protein OS=Schistosoma mansoni GN=Smp_123120 PE=4 SV=1			MMMMITYGEIVKSNMILHNHNQNNMSTIYMIHNDTLLLHNDHLQNESFILDQFNHKSNEPDPDPDPDHNHNEQWYFHFDMFIITFLGFSSFCANIGLLYLDRRAKPSCTTNNSSFSNNFITINTTNNNTTNSNNSSTNFPMHNIASNNNLKCSSFNFLYKKWSHKRNSHGSNGLLSNQSPIITIPNETMNKMTIPNTTTTISSSTKRSFSVSNPPLNKYPSSISLLKFNHHPYHHGSIHYHTPRSRRQRRYLRGLLGLSISNLSLSICLLSWCICQIIIYNINEQYYILNAWLTIISLINIWTIDIAQTLEIGAILWIALERTLGIHWPSEIQTMNNNNNNNNNNNNTKLSMKCNLIQCKFSLLKNILKKCRLHNHFNSSSSSSSPSCCRCTPLFMNLS…	ATGATGATGATGATAACTTATGGTGAAATTGTCAAGTCTAATATGATATTACATAATCATAATCAAAATAATATGTCTACTATTTATATGATTCATAATGATACATTATTATTACATAATGATCATTTACAAAATGAATCTTTTATATTAGATCAATTCAATCATAAATCTAATGAACCTGATCCTGATCCGGATCCTGATCATAATCATAATGAACAATGGTATTTTCATTTTGATATGTTTATTATTACATTTTTAGGTTTTAGTTCATTTTGTGCAAATATTGGTTTATTATATTTAGATAGACGAGCTAAACCATCATGTACAACAAATAATTCAAGTTTTTCTAATAATTTCATAACAATTAATACTACTAATAACAATACTACTAATAGTAAT…
Schistosoma haematobium	Sha_106062	Smp_Exo_11		9.08	Y	1.1e-05	1.3e-05	A - Rhodopsin	Peptide		7	7	1	q1mw82_bommo	1389_mTRHR_1389			tr|G4VRD7|G4VRD7_SCHMA Putative g-protein coupled receptor OS=Schistosoma mansoni GN=Smp_145240 PE=4 SV=1	sp#Q9VZW5#FMAR_DROME FMRFamide receptor OS=Drosophila melanogaster GN=FR PE=2 SV=1	CHEMBL3621#[P35377]	MAVASSSSFGITNYSRFRDTARRYLVEMTLKNTVYTPISTEYVGSMLPNSSNPDGLSEIPLVISSLNDWEKELISYYIVGVSMISVCCIGLVGNFLSLIVLTRRAIGASTTNTYLISLAIADMFVLIATILTAVKDSRKPVAGRMSWLVWQDAPIVPRAYPFCHATAILFQVTSVWLTVAFAADRYLMICHPFWAKRWCTLKLAKIIIILIYLFIVIYGIPRYFEYKVFEMYLPLNPTLLEFQYGDLTPSSLSVQNLSTFTSVISDNGMIGDGFASDSMTSISIVWYQLTSFGESAQFRKAYHLWSWVLLVVGIPFTLIAIMNTFLILEVRKSSRKCVDQTKRSEYRRQDTNIMLIGVIIIFFICQLPAAVSHIAWGLITIESSKKMSWFLLNEVGNLL…	ATGGCCGTAGCCTCTTCGAGTTCTTTTGGTATAACAAATTATTCACGATTTCGGGATACAGCGAGAAGATATTTAGTCGAAATGACCCTCAAAAACACCGTTTACACGCCAATTTCTACAGAATACGTTGGGTCAATGCTACCTAATAGTTCTAACCCAGATGGCTTGTCCGAGATTCCGTTAGTCATTTCGTCACTTAACGATTGGGAAAAAGAACTTATTAGCTACTATATTGTAGGTGTATCAATGATAAGTGTTTGCTGCATTGGCCTCGTTGGAAACTTTTTATCTCTGATTGTATTGACAAGGCGAGCCATCGGGGCCTCAACCACCAACACTTACCTCATTTCCTTAGCAATAGCCGACATGTTTGTGCTTATTGCGACGATACTAACCGCC…
Schistosoma haematobium	Sha_106276	Smp_Exo_19		1.14	Y	0.0044	0.0054	A - Rhodopsin	Orphaned		6	6	1	c1m0f2_schma				tr|G7YBV0|G7YBV0_CLOSI Dro/myosuppressin receptor (Fragment) OS=Clonorchis sinensis GN=CLF_104539 PE=4 SV=1			MNNFSLSLLRNNDLTTKTTYMNISSSHQYDNYTYSCIDHYQWLELFHQYYQRIHVYLCLILCPIGVIANTLNVIVLCQTRLRNPTNLLLTVLAVSDGFVMFIYIIFDYFYLMTPRLIIGMSKSYAQLLLINIVLQNLFHTFSAWIIVAVAIFRLIYIKTGVRAAIYCNMLKAWIVIIIVLISSILLTIPFMIAHQVRIKTNDHLLLMNYQNIINNQSDTIRFNHSNYNNNTNNIINNQSDTMILYEVDYTTNINLRIILFWNSAILVKALPILIMTTVSTALILSIRESEKRYRILRRYHHCKNFQMTIETTRVESFIHNNNNNDNNNNNEDNDKSMTVQRSKHKSSSHPETYSGGRSANQTTYMLLTIILLYIFTYLPQVSLEIYLNNILLNSYLLTP…	ATGAATAATTTTTCACTATCATTACTTAGAAATAATGATCTAACTACTAAAACTACTTATATGAATATCAGTAGTTCTCATCAATATGATAATTATACTTATTCATGTATTGATCATTATCAATGGTTAGAATTATTTCATCAATATTATCAACGTATACATGTTTATTTATGTTTAATATTATGTCCAATTGGTGTTATAGCTAATACATTAAATGTAATTGTATTATGTCAAACACGTTTACGTAATCCAACGAATTTATTATTAACTGTATTAGCTGTTAGTGATGGTTTTGTGATGTTTATTTATATTATATTTGATTATTTTTATTTAATGACACCAAGATTAATTATTGGTATGTCTAAATCATATGCTCAATTATTATTAATTAATATTGTA…
Schistosoma haematobium	Sha_106306	Smp_155340		1.01	Y	5.9e-33	8.9e-20	F - Frizzled			8	6	2			K02375	Receptor|Others|Wnt signaling|Frizzled / Smoothened family| FZD5_8, fz2; frizzled 5/8	tr|G4LUN2|G4LUN2_SCHMA Frizzled, putative OS=Schistosoma mansoni GN=Smp_155340 PE=4 SV=1	sp#Q13467#FZD5_HUMAN Frizzled-5 OS=Homo sapiens GN=FZD5 PE=1 SV=2	CHEMBL5517#[Q8N474]	MLDGAHQFYPLVQINCSKDLRFLLCSIYTPICIKGYPHFLPPCRSICERVKAGCSPIMEHYEFPWPERMNCEQFPEYNNPDGILCMERNLTHEEQLEFQSINIKNNEQYKSINQSSINQLNELSNNLHITSQLQIINTNDQMKPITLEEIEFNNQFNEEASYLLFEKAIQNDDIHKLKMTFPNLHLKCTCDCRPPLINIKNSEINNNAKITVADIKDCSMPCYTPYYTFDSSYNFTTFWLGIWSTLCAISTMITIFTFITDSYRFQYPELPLIYLSACYFMISMGYLIRVFMGHQAIACDSLPYEYENIQATMNSNNNNNNNWFDYNPSNVTLLPNTLTTITKATLTTVTMKTTNQLIRSKILRYALTGRVSCAVVFLLIYFFSMAASIWWVILALTWL…	ATGCTTGATGGGGCTCATCAATTCTATCCATTAGTTCAAATTAATTGTTCTAAAGATTTACGATTTTTATTATGTTCTATTTATACACCAATTTGTATCAAAGGTTATCCACATTTTTTACCACCATGTCGTTCTATATGTGAACGTGTTAAAGCTGGTTGTTCACCAATTATGGAACATTATGAATTTCCATGGCCAGAACGTATGAATTGTGAACAATTTCCAGAATATAATAATCCTGATGGTATATTATGTATGGAACGTAATTTAACACATGAAGAACAATTAGAATTTCAATCAATCAATATAAAAAATAATGAACAATATAAATCAATAAATCAATCATCAATAAATCAATTAAATGAATTATCAAATAATTTACATATAACATCACAATTA…
Schistosoma haematobium	Sha_106329	-		-	N			Unclassified			6	6	1	a1bxu2_apime	1518_rAVPR1B_1518			tr|G4VA47|G4VA47_SCHMA Putative rhodopsin-like orphan GPCR OS=Schistosoma mansoni GN=Smp_072450 PE=4 SV=1			MEYKISNISVWERYNDSDLLLFKTFAPHLTIVERANFPLWAILGFPGSIFSIIVWSSRPMRRGGSAAAAVYQASLGVVDLCFFIIHLNWYLHVAWQLGVLDHPVICETFPVINYLIQYLSPTLAFTFTLERYLAICHPFRSQRSVMRSTVKSAFKFIAIMFAFCLITASVQAFVYAYNNGVCTTRPSVEDPNSIGFSLYTNWTFITESLYFFCLPITCLVLNILVIGVLRQSIKSKRNTLIATTVNGNSNINCDRNQISQPISKGARSSTLTLLCTSFYLIIAHLSVAIAVVIHKRLPTGNEYLSDEQIRNDPGWTTYFRFFTVRVLIECFAMTHYAAKFPIYLTTSKQFRYEFCRIFQCFCRNQSYLLRDTDADIDQNTHLQNGKRSTFIYNSKHSLN…	ATGGAATATAAAATCAGTAATATATCTGTATGGGAACGTTATAATGACAGTGATCTTTTATTATTTAAAACATTTGCACCACATTTAACCATAGTAGAAAGAGCAAATTTTCCATTATGGGCTATACTTGGTTTTCCTGGAAGTATATTCAGTATTATTGTATGGAGTAGTCGTCCAATGAGACGTGGTGGTAGTGCTGCTGCTGCAGTTTATCAAGCTAGTCTTGGCGTTGTGGATTTATGTTTTTTTATTATACATTTGAATTGGTATTTACATGTGGCATGGCAACTCGGTGTACTTGATCATCCGGTAATTTGTGAAACATTCCCTGTTATAAATTATTTAATACAATATCTAAGTCCTACATTGGCATTTACATTCACATTAGAAAGATATTTA…
Schistosoma haematobium	Sha_106603	Smp_Exo_24		1.42	Y	0.0015	0.0017	B - Secretin			6	7	1					tr|G4VBM5|G4VBM5_SCHMA Putative uncharacterized protein OS=Schistosoma mansoni GN=Smp_099670 PE=4 SV=1			MIKRFSSYTFQFQLIIYLLLSLSWFDNLNGDDSTVSEFKSQSITPSPQSCKSPIGDCFCDEMCVINSDCCVDFKNFRQDTKPVDFSTIPKSDCVHSARTFSDVADLEKHGSWFEAIAHCPLGTPSEIANRCSKSRDLVIKFDDASLKHTSNISAKNRHFISLDLAFLTFRIRTEDVRLMAPVVSKVNGRVHANLDCAICHDELTSTVTDEEPTGSVLLQRLDLFNVFVHCRTFHDTDRLCVANSMLPRSWRRPCGKKRFLKPQSTQEVFSLSEFKWHEFLVLPQNYIEFDGFSNHDLMKGSKTLRTIESVLDILQLLVCILSAFSLCLLLIVYGKTREFRRRVSNQLLMGLATSMLGLLLVYLTLPLLINQRDNSGSGCCLTVAVLLHYFFLATFAWML…	ATGATAAAACGATTTTCGTCATATACTTTTCAGTTTCAATTAATAATATACTTATTATTATCACTGTCATGGTTTGATAATTTAAATGGCGATGATTCAACAGTCAGTGAATTTAAATCACAATCTATCACACCTAGTCCTCAAAGTTGTAAATCTCCAATTGGTGATTGCTTTTGTGATGAAATGTGTGTAATTAATTCTGACTGTTGTGTAGATTTTAAGAATTTTCGTCAAGATACCAAACCAGTAGATTTTTCGACAATACCTAAGTCTGACTGTGTTCACTCAGCTAGAACATTTTCGGATGTTGCTGATCTAGAGAAACATGGTAGTTGGTTTGAAGCTATTGCACATTGTCCACTAGGCACACCAAGTGAGATTGCGAACCGTTGCAGTAAA…
Schistosoma haematobium	Sha_106677	Smp_Exo_23		43.26	Y	5.2e-05	9.2e-05	B - Secretin			7	6	1					tr|G4VBM4|G4VBM4_SCHMA Putative uncharacterized protein OS=Schistosoma mansoni GN=Smp_176830 PE=4 SV=1			MWKYIVSIIFYFIINKSNTSINQLNDIILNKNLPINNTCNSFIAKCYCDELCIKKSDCCIDYPLYNDSLNDNNDNNIITTTCIKKFHYVIDNPNILEEYEDFTEEIYAISNCPFNTSKALASKCSQAKYIKIEFNDLSNIDKNNWDLITNQYISGIISNNILFHFKLSDIRAIAPVISLKTNRIYANIDCAQCHGEFKTIPGMNFNDYLKKYLKFYTVKIRCHLINNQYRICLLDTLLPPSYSRSCSSLLRTNITPLSIMNKRIKWHEFVALPSKYLGFNLNLTNNNNDNNTNNNDKSTILKFIESIFDILQLIITILSAICLCILLIIYSKTKSIYQKLSNQLIMGLSLSILCLLLIYLTLSLIIEQLNIFNRQYCVLIAFLIHYFFLCSFIWMLIFG…	ATGTGGAAATACATCGTTTCAATCATTTTTTATTTTATAATCAATAAATCGAATACATCAATAAATCAATTAAACGATATCATTCTAAACAAGAACTTACCAATCAATAATACATGTAATTCATTCATTGCAAAATGTTATTGTGATGAATTATGCATTAAAAAATCTGATTGTTGTATAGATTATCCATTATATAATGATAGTTTAAATGATAATAATGATAATAATATTATAACAACAACATGTATTAAAAAATTTCATTATGTCATTGATAATCCAAATATTCTAGAAGAATATGAAGATTTTACTGAAGAAATTTATGCGATTTCAAATTGTCCATTCAATACTTCAAAAGCATTAGCTTCAAAATGTAGTCAAGCAAAATATATTAAAATAGAA…
Schistosoma haematobium	Sha_106996	Smp_129810		1.56	Y	0.0012	0.0017	A - Rhodopsin	Peptide		7	6	1	c3ytb0_brafl				tr|G4VS40|G4VS40_SCHMA Putative rhodopsin-like orphan GPCR OS=Schistosoma mansoni GN=Smp_129810 PE=4 SV=1			MEANQTTNSTLNLPTLVILIKNICIPFYLLILIFGLFGNGLTVVILQSKRLQQSSTLIYLTVLAIVDIFYLLTGLLFTIINYTFLFPSDIRHYSLISCILTPYLSYTLAYLSVWLLVSVTIDRAIWVVQPFSAKRVCTTRNAWLTIFSITIILFIFDSHFFWTMNYNIDSINPTINTTYYKCTPSYFTQTIFPYIDLLLVCVIPCLFMLIANGLIGIQLKRMSDFNKKRQKNRLFLNHASIQQQQQPTQGSLKCAYNLTAGKLTNDSRLNDDLSTNISGIQYPRKRCKSNALKHCVKNSIKGRSNMNRSSALTAMLLAINMFFMISVCPLLVYDVIYFAFNLNTWIEKDELIRGVLVFGIERFVYVLWYTNFAVHFLLYCLSGPQFRAQAKHWLQSCCH…	ATGGAAGCTAATCAAACAACAAATTCAACTTTGAATCTTCCAACTTTAGTTATTTTAATTAAAAATATTTGTATTCCATTTTATTTATTAATATTAATATTTGGTTTATTTGGTAATGGATTAACAGTTGTTATATTACAATCAAAACGTTTACAACAATCTAGTACATTAATTTATTTAACTGTATTAGCTATTGTTGATATATTTTATTTACTTACTGGTTTATTATTTACTATCATTAATTATACATTTTTATTTCCAAGTGATATTAGACATTATTCATTAATTTCATGTATTTTAACACCATATTTAAGTTATACATTAGCTTATTTAAGTGTATGGTTATTAGTATCAGTAACTATTGATCGTGCAATTTGGGTTGTACAACCATTTAGTGCA…
Schistosoma haematobium	Sha_107097	Smp_Exo_20		0.15	Y	1.4e-07	1.6e-07	A - Rhodopsin	Orphaned		7	7	1	q9u5a7_schma	1372_bA1AA_1372			tr|G4VIY1|G4VIY1_SCHMA Putative g-protein coupled receptor OS=Schistosoma mansoni GN=Smp_043260 PE=3 SV=1	sp#P24628#DRD2A_XENLA D(2) dopamine receptor A OS=Xenopus laevis GN=drd2-a PE=2 SV=1	CHEMBL5943#[P04274]	MDFKLCKLCVMCLGNFSVNNGIRPSVEWNPAVRIATTFFTVVLAGVIFFGNLLVIVAFAMTKNLRLEIDMYIVSLAVADFLLSFLMLPLAIVRQHVGYWPFQSNILCQYFMSGNLLFCLASVLSLCCISIDRYIAVTRPLQYNRTRGCHRPFSMLLGTWLLAFTSVALPYIFSYQHHFSEGVCYLNYNTSFRLYVAVFLWFIPILIIVCVYSKIYSAIRRHSLRCRQVFKVPTINVHQDHSRNVQRQPSDTIMTSYSNSSRKPLVLARYSLGNLGIPMFTKSLIVRFKIFCRMSTNDEVNDSIDGLLKYPVKNKYSTQVFVHMHPPVVNKTKQEIKQMDYDLKTSDPVEQDQGEKLTLPNHRENEDIKEKTIPEQNCQNRGSNVLKSEYPDDIDNPNSC…	ATGGATTTCAAATTGTGTAAACTGTGTGTAATGTGTTTGGGGAATTTTTCAGTTAACAATGGAATAAGGCCTTCTGTTGAATGGAATCCAGCAGTCAGAATAGCAACAACATTCTTCACAGTCGTTTTGGCAGGAGTAATATTTTTCGGAAATCTGTTGGTGATAGTCGCATTTGCAATGACAAAAAATCTCCGGCTTGAAATCGATATGTACATTGTCTCTCTTGCAGTAGCTGATTTTCTACTGTCATTCCTGATGCTTCCACTGGCAATTGTTCGTCAACATGTCGGGTATTGGCCATTTCAGTCCAATATACTGTGTCAGTACTTCATGTCTGGCAATCTTCTGTTTTGTTTAGCTTCAGTACTCAGTCTGTGTTGCATTTCTATCGATAGATAC…
Schistosoma haematobium	Sha_107347	Smp_Exo_5		1.66	Y	0.00014	0.00016	A - Rhodopsin	Peptide		6	4	1	q20c65_drovi	1446_r5HT2B_1446	K04165	Receptor|Class A. Rhodopsin family|Biogenic amine [Fig]|Octopamine| Oamb; Octopamine receptor	tr|G4LVV5|G4LVV5_SCHMA G-protein coupled receptor,putative OS=Schistosoma mansoni GN=Smp_083880 PE=4 SV=1	sp#P30994#5HT2B_RAT 5-hydroxytryptamine receptor 2B OS=Rattus norvegicus GN=Htr2b PE=2 SV=1	CHEMBL3573#[P30546]	MNHTLTITYIEYNNFFNITQFIKSPYKMITLSLLLFINLFIFASNLFMIIILLISKNKRFDATRKFLINLSIIDIQFALYIMPISIIYLILKMNWLSYYMICYLWIIIDIYFCTTNMFNLVIIAFDRMLAINYAVKYNQIMSPTRVRLLLLLIWLLALFIILPLIVYIIWYQLNISSIKKQNMDLTNSLDLNHNDDSNDSIQYKCSLIHVSIYIRLFISICSMYIPTCLMCYFYFHVFSKVIINKRGISIGLLIDNNNDYYRQSKKKFTSSNDHINKIDFNQTDNNNHNTMDNNKRNKCKIDKTLNYKNINNHSKYGLLRVHVGGKQLLCGNNTFINHKCNSTTNINSIHNNNNNNGNISQHVKLINNDTNDSTIMINTLPDNSTIQNQDDSYDQLRST…	ATGAATCATACTTTAACTATAACATATATTGAATATAATAATTTCTTTAATATAACACAATTTATAAAATCACCATATAAAATGATCACATTAAGTTTATTATTATTTATTAATTTATTTATATTTGCATCAAATTTATTTATGATTATTATATTACTTATAAGTAAAAATAAACGTTTTGATGCAACACGTAAATTTTTAATTAATTTATCTATTATTGATATACAATTTGCTTTATATATTATGCCTATCTCTATTATATATTTAATATTAAAAATGAATTGGTTATCTTATTATATGATATGTTATTTATGGATTATTATAGATATCTATTTTTGTACAACGAATATGTTTAATTTAGTAATTATAGCATTTGATAGAATGTTAGCTATTAATTAT…
Schistosoma haematobium	Sha_107377	Smp_149170		0.96	Y	0.0024	0.003	A - Rhodopsin	Peptide		6	6	1	c4qau9_schma				tr|G4VH92|G4VH92_SCHMA Putative dro/myosuppressin receptor OS=Schistosoma mansoni GN=Smp_149170 PE=4 SV=1			MNECIPSLLEFINHTNKLNSSFRNNDKITNYSLIKFGTEFSKIHGPLSLAVCIFGIPANLVNIIVLTRRELAQTATNHLLLWLAVADLLLMILYAPCLYHFYIIHPHPMKNPIYTPSKLWIIYQEIVVSCALMLHSLALWLAVLLALFRYIHVGFPMSGSIYTTRKRAFISASLTTLFCIIVSIPNILVNHSESCLGPILNYKSNNDKLFNKNIQIYYYITSEPDFNEIHSLQYINITIKQLNGWRTKQLHNFNVWLQAVITKIAPSFLLTILTILLIIELQKSIKRRKLLFLHRDKSLSIIQSTSIPPLYNDESKKLNRETRTTALLLTIVLCFLVIELPQGILVTCIHLIDKFEENVYQHLGDLLDFLTLLNESISFIIYTTMSYQFRQTFVNIFCP…	ATGAATGAATGTATTCCATCTTTATTGGAATTTATTAATCATACTAATAAATTAAATTCTTCATTCAGAAATAATGATAAAATTACAAATTATAGTCTTATAAAATTTGGTACAGAATTTAGTAAAATTCATGGTCCATTAAGTTTAGCTGTATGTATATTTGGTATACCAGCTAATTTAGTGAATATTATTGTATTAACACGACGTGAATTAGCACAAACTGCTACAAATCATTTATTATTATGGTTAGCTGTTGCTGATTTATTATTAATGATATTATATGCACCATGTTTATATCATTTTTATATTATTCATCCACATCCAATGAAAAATCCAATTTATACACCAAGTAAATTATGGATTATATATCAAGAAATAGTTGTTAGTTGTGCATTAATG…
Schistosoma haematobium	Sha_107429	Smp_173010		0.79	Y	0.0017	0.0019	A - Rhodopsin	Orphaned		5	5	1	c1m0f2_schma	1337_bA2AB_1337			tr|G4V9Z6|G4V9Z6_SCHMA Putative dro/myosuppressin receptor OS=Schistosoma mansoni GN=Smp_173010 PE=4 SV=1	sp#Q11082#YT66_CAEEL Probable G-protein coupled receptor B0563.6 OS=Caenorhabditis elegans GN=B0563.6 PE=2 SV=2	CHEMBL3523#[O77700]	MMLNNITQLTTMITTIASTITTNNVSTLPINEVNQSMTTTSLVTTTNIMPIINAKCKPIESLELFGRVYGDMHGYITLFLCPICVLSNICIVIVLNQRDMISPTNFLLTSLAISDGLLMIFYIPFTSYFLIGRHTRNSTYNWAVYLLFHISLQNFLHLTSSYIVVVIAVFRVLYVKFIVKCQILCSMQRAKFAITIVFIISSILSIPCIMNHHIVQNNNEQKLNSYMVTYVDNEVMLNYLYWNTAIFLKLLPLLCLCVLSFMIIYTIRRQNSRMRKMKTKSIICVDRVIETSSSHNPTSSNSIIINNNELDQNQNQLNNHDIKEKIKFQPIHGSNTLSYRTNSMYKNVTLLKKRNTFENELEKQNEVSITEEFVKE	ATGATGCTCAATAATATAACTCAATTAACAACAATGATAACAACCATAGCATCAACAATAACTACAAACAATGTATCAACATTACCAATAAATGAAGTGAATCAATCTATGACAACAACATCATTAGTAACAACTACCAATATTATGCCAATAATCAATGCAAAATGTAAACCTATTGAATCATTAGAATTATTTGGACGTGTTTACGGTGATATGCATGGATATATTACATTATTTCTATGTCCTATATGTGTATTATCTAATATTTGTATTGTAATTGTACTTAATCAACGTGATATGATATCACCGACAAATTTTCTATTAACATCATTAGCAATCAGTGATGGTTTATTGATGATTTTCTATATACCATTTACAAGTTATTTCTTAATTGGTCGT…
Schistosoma haematobium	Sha_107481	-		-	N			Unclassified			6	6	1	c4q8m6_schma	1439_rSSTR5_1439			tr|H2KPV4|H2KPV4_CLOSI Peptide (Allatostatin/somatostatin)-like receptor OS=Clonorchis sinensis GN=CLF_102646 PE=4 SV=1		CHEMBL4318#[P30938]	MTYNLTCFNAETDFTHEGIMMYRFRAYVTPLIVIFGTSGNILVIIVFIIMQKKSPCRFNSYIIGITVAHIMELIFNAFLDDFLGRGLAWLTKCNIIIKLDTYSLFLCKFFSYIPETSGLISTNVLVLFSFDRILTVFHPIRFRGDRYLHVACFGIISIYIIGMILYLPTAINSGLVTNQHNYTLCQFVDPLKFSVQYNLYLSNIGATIIPTLVAFVTTIIITVKLRRIFKERYDMCQHVDRNTNELRRIAGHLAMTTMFFILNIPLIIVVILRQHSDYSNYNTFYPKYANKLKHLSKLFSSIKSVNAAMEFPTFFTFLPSFRQHLCCLLCKQQKSSLKDIFSLHSVQETWKTVLRRNYVKSDTTNNTNKNRSTDKPHNTSRELHL	ATGACATATAATTTGACATGTTTCAATGCTGAAACTGATTTCACTCATGAAGGTATTATGATGTATCGATTTCGAGCTTATGTAACACCATTAATTGTAATATTTGGAACGAGTGGAAATATTCTTGTGATTATTGTATTTATTATAATGCAAAAGAAATCACCATGTCGATTTAACTCTTATATAATTGGTATTACAGTTGCACATATTATGGAATTAATATTTAATGCATTTCTGGATGATTTTCTTGGTAGAGGATTAGCATGGTTGACAAAATGTAATATAATAATTAAACTAGATACTTATTCGTTATTTTTGTGTAAATTTTTCTCATACATTCCAGAAACATCGGGATTAATTTCAACAAATGTTTTAGTATTATTTAGTTTTGATCGTATA…
Schistosoma haematobium	Sha_107502	Smp_Exo_25		1.57	Y	0.0002	0.00023	A - Rhodopsin	Peptide		6	8	1	c3z630_brafl	196_hAVPR1B_196			tr|G4V5S9|G4V5S9_SCHMA Putative g-protein coupled receptor OS=Schistosoma mansoni GN=Smp_000900 PE=3 SV=1	sp#O97772#CCKAR_RABIT Cholecystokinin receptor type A OS=Oryctolagus cuniculus GN=CCKAR PE=2 SV=1	CHEMBL3501#[Q63931]	MNISNSTIPYYETVETNIDPIWLCTLILLGSVSLLGTIGNLLVLGVYIQQHFWPHLHLKYRQIYYNQKLSMLNTNELYTTTTTSSSYHHDISNDNSNHIIQIHESNEQLFTKTTGTPTFFILVLACVDLMVCCFVVPLTFYMEYIHLQPSTDIWCKTHAFLNICNIMFSSLLIIAIALERYLTICHPLRRILTMKRAKYLTLGLAIFCIIYGILGALHHSLGITNDEPNIKQCCDTPEIPNATYIEKLTYDILQKGNTASFILSILSVIILYSLILRVVIKTHRAQRYTPVINHNTIPYNTIIIHNTKMLNRNQRSAISSNDLNNTTTTTTTNDIEHLTNDPHQHQHHRKSLTNRIKMNLSIKNITESTLWREIRSASVLFVVAVVYIIVFTPALLTAN…	ATGAATATTTCAAATTCAACGATTCCATATTATGAAACTGTTGAAACGAATATTGATCCAATATGGTTATGTACATTAATTCTACTTGGTTCTGTTTCATTATTAGGTACAATTGGAAATTTACTTGTATTAGGTGTTTATATACAACAACATTTTTGGCCACATTTACATTTAAAATATAGACAAATTTATTATAATCAGAAATTAAGTATGTTAAATACAAATGAATTATATACAACAACAACAACATCATCATCGTATCATCATGATATTAGTAATGATAATTCTAATCATATAATACAGATTCATGAATCAAATGAACAATTATTTACTAAAACCACTGGTACACCAACATTTTTTATACTTGTATTAGCATGTGTTGATTTAATGGTATGTTGT…
Schistosoma haematobium	Sha_107645	Smp_Exo_15			Y	0.0085	0.012	A - Rhodopsin	Peptide		8	7	1					tr|G4LVW4|G4LVW4_SCHMA Rhodopsin-like orphan GPCR,putative OS=Schistosoma mansoni GN=Smp_083940 PE=4 SV=1			MRAKFNSTDFYTPLDTLLDCMMVEQGHPNASKILCDISIFLGSFMAYVFPLIGVFDLISNCIVAIIFLYYLVQHNRQFVYLGVLAISDISILITIGWLRWFPTFGLPFATSGNVYYFISLTSTTSCKLYMFFQSVTCIFRGNIFLIMAFDRLLLIHKPLIFRRYSKYIVWIIISTVFIITIIMSLPISINSDLILIINRKLCWHKHNIDLLIIYQALFSYTCLTQFLIVIMIDTFFLVKVIRWSRGRLQPTDTQTSKMINNSRIITMLVLHTFAFLCALPCVIAYLLTITLHRQNLQISEEFLRFLLLFLNIGWTLIFLQSSLNIVLYCFRINKFKQILLKPLTTHRN	ATGAGAGCCAAATTTAATTCTACTGATTTCTATACACCATTAGACACTTTACTTGATTGTATGATGGTAGAACAAGGACATCCAAATGCCAGTAAAATATTATGTGATATTTCAATATTTCTTGGAAGTTTTATGGCTTATGTATTCCCATTGATTGGAGTCTTCGATTTGATTTCTAATTGTATTGTTGCTATAATATTTCTATATTATCTAGTGCAACATAATAGACAATTTGTATATCTAGGTGTTCTTGCTATATCAGATATTTCAATACTTATCACTATTGGATGGTTACGTTGGTTTCCTACATTTGGTTTACCATTTGCAACATCAGGAAATGTATATTATTTCATTTCATTAACATCAACTACTAGTTGTAAATTGTATATGTTCTTTCAA…
Schistosoma haematobium	Sha_107712	Smp_Exo_12			Y	0.0015	0.0017	A - Rhodopsin	Peptide		6	7	0					tr|G4M186|G4M186_SCHMA Smad1, 5, 8, and, putative OS=Schistosoma mansoni GN=Smp_160650.1 PE=3 SV=1			MNMKNPLDFEFNTQLLPQYKEYQLYSNDLCLQELKQFYYNQTWLINITEEIHSTMEQLNRPCEKIQRFEWMLEREYFVAITMGLLACFGLIGNLLSCIVIIKYLLKFSETFILFIFLSLADSLVIIMQTIDAYRNSVAVDFYTLISLDEISHPSNIWRRDWNCKLFLYFWHLSLQLSAWLVMALTVDRYASLKQVYITRSRRSLHCRAWLIGGGILVFLAFLNLPFLIYVKSVIYEMPCGHSHFCIFINPTEERELTGDIEQTTSSKQIQTDEFEHLYDHFVNGTLLLFSNQSFEMNQTTDCKQLLGLHNLFSELVEAKQSKSSLFSIARNISIWLSHQHLIIFGFIPYTVTIIFNVLLIHYLRSLPWFHPKQKCGNKVCFKKNTKYNPKILMSLNKCC…	ATGAACATGAAAAATCCATTAGATTTTGAATTCAATACACAATTATTACCACAATATAAAGAATATCAATTATATTCAAATGATTTATGTTTACAAGAATTAAAACAATTCTATTATAATCAAACATGGTTAATTAATATTACTGAAGAAATTCATTCAACAATGGAACAATTAAATAGACCATGTGAAAAAATTCAACGTTTTGAATGGATGCTTGAACGTGAATATTTTGTTGCTATAACAATGGGTTTATTAGCATGTTTTGGATTGATTGGCAATTTATTAAGTTGTATTGTAATTATTAAATATTTATTAAAATTTTCTGAAACATTCATTTTATTTATATTTTTATCATTAGCTGATTCATTAGTTATTATTATGCAAACAATTGATGCTTAT…
Schistosoma haematobium	Sha_107732	Smp_Exo_13		1.36	Y	0.0003	0.00035	A - Rhodopsin	Peptide		6	6	1					tr|G4VQU3|G4VQU3_SCHMA Putative g-protein coupled receptor OS=Schistosoma mansoni GN=Smp_140250 PE=4 SV=1			MESNYSPDIGKLIIKVYASLLLLFGLPGNIISAIIMGGDRSNRLTTRLIIIILAIADNLVLLTAVLRYWLMEVCGWDLRSTGPLTCKIHVFAVGFSTDFAVGVLCAVAVERLLVVTLPYKASKLVTLNSVIIGMICFALSVAIKNSPHFWMMGEHKSQQSQIDSINLYKINQTRTSGTINTHKMFIENSTKKESFKCTFVSEYEFIFRIFMKFDLISFAVLPYLILFTSNVIIYIKLRNQRRLMRCHANTTSMVSNTTNTNIISNSTHSSKLQRKLDRKSINQPESTNQLQHGDTRCKRSTRRPEGVIKLLTALTIIHVICTLPGTIFTFLSSYFNYFHNMPKHTHDQIKYGLVMLIFTNNAINFFGYCISCTTFRQTIIRSLNHLCHWKMNCHKRKQK…	ATGGAATCTAACTATTCTCCAGATATAGGCAAATTGATTATAAAAGTTTATGCAAGTTTACTATTATTATTTGGTCTACCTGGTAATATTATTAGCGCTATTATAATGGGAGGTGATCGGTCAAATCGTTTGACAACTCGTTTAATTATTATTATTCTAGCTATAGCCGATAATTTAGTCTTATTAACTGCTGTATTACGTTATTGGTTAATGGAAGTTTGTGGATGGGATTTACGTTCAACTGGTCCATTAACTTGTAAAATTCATGTTTTTGCTGTAGGATTTTCAACAGATTTTGCTGTTGGTGTATTATGTGCTGTTGCAGTCGAACGGTTACTTGTTGTTACCCTACCTTATAAAGCATCTAAATTAGTAACATTAAATTCTGTGATAATTGGT…
Schistosoma haematobium	Sha_107760* (Sha_Exo_8)				Y	0.0025	0.0029	A - Rhodopsin	Amine	Serotonin	5	5	1	c4pzd3_schma	1440_r5HT1F_1440	K04163	Receptor|Class A. Rhodopsin family|Biogenic amine [Fig]|Serotonin [Table]| HTR7; 5-hydroxytryptamine receptor 7	tr|G4V5G4|G4V5G4_SCHMA Putative biogenic amine (5HT) receptor OS=Schistosoma mansoni GN=Smp_126730 PE=3 SV=1	sp#P19327#5HT1A_RAT 5-hydroxytryptamine receptor 1A OS=Rattus norvegicus GN=Htr1a PE=2 SV=1	CHEMBL5299#[Q865E1]	MYISFDVLLCTASILNLCAISIDRYLVITKPLTYASRRTPQRMAAMIATA WIGSALISIPPNFGWKEPFQKCACEYSKNVGYQVYATFFAFYLPLIVMII LYGRIFKLAREMSRSGQSKMTPGTSCKSTEVPETISNNSHSEPILDKNIQ ELQITSTNIVEYVQSDDEHIVTNAINNGVKKDGGTNDICEAIENDKRLNS YSSRKLLTDSMNLTNELSREAHGRRSRGNSDTKVIKTLGVIMGCFCLCWL PFFMIQLLLALLSAAGYNTANMIPVSVFRFLQWLGYVNSFLNPLIYAKFD REFRGPFKMILLCHCRNINARLRAVHYSAQYGLPSSSSKRQSIVVPSLYT RNDMASRCLGQSVNQRCSSAVPIRPRRRPQMNFRNAISGRTD…	ATGTATATATCTTTTGATGTACTATTGTGTACTGCATCAATATTAAATCTTTGTGCAATTTCGATTGATCGGTATTTAGTTATCACAAAACCACTGACATATGCAAGTAGACGAACACCACAACGTATGGCTGCTATGATAGCTACTGCATGGATAGGTTCAGCATTGATAAGTATACCACCAAATTTTGGCTGGAAAGAGCCATTTCAAAAATGTGCCTGCGAGTATAGTAAAAATGTTGGTTATCAGGTGTATGCAACATTTTTTGCATTTTATCTACCACTTATAGTGATGATTATTCTGTATGGTAGGATATTCAAATTGGCTAGAGAAATGTCACGCAGTGGTCAGTCAAAAATGACACCAGGCACATCATGTAAGTCAACTGAAGTGCCAGAA…
Schistosoma haematobium	Sha_107823	Smp_Exo_26		0.04	Y	0.00012	0.00013	A - Rhodopsin	Peptide		6	6	1	XP_002127187	1552_rHCRTR2_1552			tr|G7YQV5|G7YQV5_CLOSI Orexin receptor type 2 OS=Clonorchis sinensis GN=CLF_107614 PE=3 SV=1	sp#P56719#OX2R_RAT Orexin receptor type 2 OS=Rattus norvegicus GN=Hcrtr2 PE=2 SV=1	CHEMBL1275216#[P56719]	MSLMTADLSNQIPTVLIMLGIICLIGIFGNTLVIIVYSLKQDRLTATLFILILAISDFLACITLIPGTMIIEYVEWNIDSTFLCKFYYFINNTFIPFSSLLISCIAFDRYFCLCHPFKNILTRERAKRVILILIFICIILGFSSTFTVRVEQVHFDTNIINNNDNNNNNRHSNKTIDYNSTIKFDYSFNSYYKSEKFECTEILKLNHTMIETVLYQIVQKSQTCSYILCILCVVTLYILIYRSVSKVSLIFCLFVCFFHFDNIIFCLLYEWCLPLGFIEVFL	ATGTCTTTAATGACAGCTGATTTATCAAATCAAATTCCAACTGTATTAATAATGTTAGGTATTATTTGTTTAATTGGAATATTTGGTAATACACTTGTAATTATTGTATATTCATTAAAACAAGATCGTTTAACAGCTACATTATTTATACTTATATTAGCTATATCAGATTTTTTAGCATGTATTACATTGATACCTGGTACAATGATTATAGAATATGTTGAATGGAATATTGATTCAACATTTTTATGTAAATTTTATTATTTTATAAATAATACTTTTATACCATTCAGTAGTTTATTAATTAGTTGTATAGCATTTGATAGATATTTTTGTTTATGTCATCCATTTAAAAATATTTTAACAAGAGAACGAGCTAAACGTGTCATTTTAATATTG…
Schistosoma haematobium	Sha_108331	Smp_133550		5.63	Y	0.00011	0.00012	A - Rhodopsin	Peptide		6	6	1	q9y073_lymst	1150_mNPFF2_1150	K04209	Receptor|Class A. Rhodopsin family|Neuropeptide|Neuropeptide Y [Table]| NPYNR; neuropeptide Y receptor, invertebrate	tr|G4VQD0|G4VQD0_SCHMA Putative neuropeptide F-like receptor OS=Schistosoma mansoni GN=Smp_133550 PE=3 SV=1	sp#Q9VNM1#NPFR1_DROME Neuropeptide F receptor OS=Drosophila melanogaster GN=NPFR1 PE=1 SV=3	CHEMBL3459#[P28564]	MLMMNSATINMNQTFTNNWIDEINHKANLSNSPTHSKSDQLPTSKAHIFPTTSLQLNQPKYQTSQSPLLFDFSSDLGKTEHSSHRIPSWRNFLICIYTLLTICGATFNLILIFALIKFRKQTLSHNITNLFVLCLAVSDIFLCSVSMPIQLYYEMTENHKPSTDLCRVLFSSFGIPMYISCLTILLIAFDRYRLIVYPLKTQLTPKAAFGLIIIVILFSALNSIPVALQVNSEGLNEYHYCVESWPSPQLRFAYSVSIFVILVLLPLSASGGFYLAIYRRLKQRPCQLNASKEAEKRKKRTTSLLVITVVCFAVCWTPWCLYSLLLEVQALLNVENDLPSASTYDLLKFNRLFNSSQQATHKEDETWKYSIGLKTCEDFLWYTMNQSLPIMNGNFTMDS…	ATGCTTATGATGAATAGTGCAACTATAAATATGAATCAAACTTTCACAAATAATTGGATTGATGAAATCAATCATAAAGCCAACTTATCGAATTCACCAACTCATTCAAAATCCGATCAATTGCCAACATCTAAAGCACATATTTTTCCGACAACATCTTTACAATTAAATCAACCGAAATATCAAACATCACAATCTCCATTATTATTTGATTTCTCTTCAGATCTAGGCAAAACTGAGCATTCATCGCATCGCATACCAAGTTGGCGTAATTTTCTAATTTGTATTTACACTCTATTAACAATATGCGGAGCAACATTCAATTTAATTCTGATATTTGCCTTGATAAAATTTAGAAAACAAACATTATCGCACAATATTACAAATTTGTTTGTATTA…
Schistosoma haematobium	Sha_108334	Smp_118040		1.21	Y	0.00025	0.0003	A - Rhodopsin	Peptide		7	8	1	q6v1r1_schma	201_hNPY2R_201	K04209	Receptor|Class A. Rhodopsin family|Neuropeptide|Neuropeptide Y [Table]| NPYNR; neuropeptide Y receptor, invertebrate	tr|G4V636|G4V636_SCHMA Putative neuropeptide receptor OS=Schistosoma mansoni GN=Smp_118040 PE=4 SV=1	sp#O02836#NPY2R_PIG Neuropeptide Y receptor type 2 OS=Sus scrofa GN=NPY2R PE=2 SV=2	CHEMBL4075#[Q01338]	MDEQTYQKINFYSNIQQTNFTFDVAKEILPVKLLIIILYSFITLIGVTGNLLVVWIVLRVKLLQTITNIFIANLAISDILMSLVATPFTPLSLYMNDWTLPEAVCKLLPTTMGVSVYVSTLTSMAIALDRFFVIVHPFLPRMKVWLCFIIIFTVWIIAVLISMPLAVYQQKHKDPINNVSSCRENWPKESSREVFTIVSFVLQFVIPCSIISVCYFRISLLLRARLHTQIGSGTKTHIKEERDIKRKRRTNTMLIAMVVIFVICWIPLNILWMVMDVHSEEQINDVQNSKNFTLIFFICHLLAMSSAVYNPFLYAWMNSNFRKEFHRILPCFFLKSKFYTNQITTQTIGGEYTAIRINYLNSTNQLPSTIHKTNEEFKETSQILSNKLNLNHKPQQTNK…	ATGGATGAGCAAACATATCAAAAAATTAATTTCTATTCAAATATACAACAAACAAATTTTACATTTGATGTAGCTAAAGAGATTTTACCTGTTAAATTATTAATTATTATATTATATTCATTTATTACATTAATAGGTGTAACTGGTAATCTATTAGTTGTATGGATTGTATTACGTGTTAAATTATTACAAACAATTACTAATATATTTATAGCAAATTTAGCTATTTCTGATATTTTAATGAGTCTTGTAGCTACACCATTTACACCATTATCATTATATATGAATGATTGGACATTACCTGAAGCTGTATGTAAATTATTACCAACTACTATGGGTGTTTCTGTTTATGTATCTACATTAACATCAATGGCTATTGCTTTAGATAGATTTTTTGTT…
Schistosoma haematobium	Sha_108343	Smp_145540		14.95	Y	0.00024	0.0003	A - Rhodopsin	Amine	Muscarinic acetylcholine	6	7	2	c4q8y1_schma	90_hCHRM5_90	K04134	Receptor|Class A. Rhodopsin family|Biogenic amine [Fig]|Acetylcholine (muscarinic) [Table]| CHRMN; muscarinic acetylcholine receptor	tr|G4VIZ1|G4VIZ1_SCHMA Putative muscarinic acetylcholine (GAR) receptor OS=Schistosoma mansoni GN=Smp_145540 PE=3 SV=1	sp#Q09388#ACM2_CAEEL Probable muscarinic acetylcholine receptor gar-2 OS=Caenorhabditis elegans GN=gar-2 PE=2 SV=3	CHEMBL3083#[P46626]	MNLLFCLLQNILSCIIFLHYEFYTVKSENRIAVRNNGVKFSQFKSFFDVSPDYLKWSENQRAQLESITNNLASNKTPHIMEPLINPLKQSSITHSDFIHSANKRTSKQAPGEDKNTINSDIEISNSSSVIDESNEGNITASTVVYSGTTSVILALLTAIVSFITIVGNILVLISFFVERTLRTASNYFIASLAVTDVLIGFFSMNFYTLYLLLGRWPLGRLSCDLWLSLDYTACLTSQYTVLIITIDRFCSVRIPAKYRNWRTERKILILVAVTWIIPSSVFFTTIMGWPYFHTDGNPRPDDECYAEFATDPIFNTVFTVCYFWVTLCVMLVLYVGIYRVAADLQKRSDEKRNRVSGLITNSTQNNKTTTHMMLNNQRASSHGMNQKITNNNNYPYNSS…	ATGAATCTATTGTTTTGTTTGCTTCAAAATATTTTATCTTGTATTATATTTCTTCACTATGAGTTTTATACCGTGAAAAGTGAGAACAGAATAGCAGTACGAAACAATGGGGTGAAATTTTCACAATTCAAATCATTTTTTGATGTATCGCCGGATTATCTCAAATGGTCTGAGAATCAACGTGCACAACTAGAATCAATTACAAATAATCTAGCATCAAACAAAACGCCTCACATCATGGAACCTTTAATTAACCCATTAAAGCAATCTTCAATAACTCATAGTGATTTTATACATAGTGCAAATAAACGAACATCGAAACAAGCACCTGGTGAGGATAAAAATACTATTAACTCTGATATCGAAATATCAAACTCTAGTTCTGTGATCGATGAATCT…
Schistosoma haematobium	Sha_200694	Smp_Exo_18		27.11	Y	0.00015	0.00018	A - Rhodopsin	Orphaned		5	4	1		1356_r5HT2C_1356			tr|C4Q9C6|C4Q9C6_SCHMA Putative uncharacterized protein OS=Schistosoma mansoni GN=Smp_146450 PE=4 SV=2			MKCFITCSSLRLSTIFSLLFSSSLETEVKKTSMYAGENEYIQHFCCISIASETIVCHAILLHLLGSSLDTHFRLTKPKWFSNTTDVSSRKYLLAIRLKIAAPWIVSILQTGAQILLSDSFPPAYLEEGRLCTSPDINFLILRTLVAFLLPLLTSIIILFMTAHRIQTLQCQQKQNKTNMNSFNIQQKKLNDTISSQVKKQSTCCLITSCINKYCQSRKHKVELIPLSYSNHHCSYDHKKNCNSLSRLKNFQPEYKTFHRIQNNKFIENRHSWIETNLNADEDILNSNLIIGEAIDNRTCIRKYSKSLSQKHLHSPVLLHMTPVSSLPTTLTTTSQYQHGSSSSDAGISSQTTEETDEIIQYSWFTPKINNYDIISTHSPNPINNFVSNNDDNVCPQEVL…	ATGAAGTGTTTCATTACATGTTCTTCCTTACGTCTTTCAACAATATTTAGCCTACTGTTTAGTAGCTCACTTGAAACAGAAGTTAAGAAAACTTCCATGTATGCAGGTGAAAATGAATATATTCAACATTTCTGTTGTATATCAATTGCTTCCGAGACAATCGTTTGCCATGCAATTTTATTACACCTTTTAGGATCAAGTTTAGATACCCATTTTCGACTAACTAAACCAAAATGGTTTTCTAATACGACAGATGTATCAAGTAGAAAATATTTACTGGCTATACGCTTGAAAATAGCTGCACCATGGATAGTGAGTATATTACAGACCGGTGCACAAATTTTACTAAGTGATTCATTCCCACCTGCTTATTTGGAAGAAGGCAGATTGTGTACATCG…
Schistosoma haematobium	Sha_400178	Smp_128940		0.39	N			C - Metabotropic Glutamate			4	4	2	c4q0n2_schma		K04611	Receptor|Class C. Metabotropic glutamate receptor family|Biogenic amine|Glutamate (metabotropic) [Table]| MXR; metabotropic X receptor	tr|G4V9E9|G4V9E9_SCHMA Putative metabotropic glutamate receptor OS=Schistosoma mansoni GN=Smp_128940 PE=3 SV=1	sp#Q14831#GRM7_HUMAN Metabotropic glutamate receptor 7 OS=Homo sapiens GN=GRM7 PE=1 SV=1	CHEMBL3228#[O00222]	MKPQKISGQKSQLLIIGISCLIQFIILIIICSLSPTIPQLILSDYELNSQFKIDKKSITIYEDDYVTRINKHQKQLILHGLPNNLILCFPYFDIKQIISIFIPFILMCLTTIYAYKIRKVPSGFNEARALAFVNYINFICFITTPILMYYASKTILELVPLSFLLISTATNEFSVLILPK	ATGAAACCACAAAAAATCTCCGGTCAAAAATCACAATTACTTATTATTGGTATATCATGTTTAATACAATTTATTATATTAATTATTATATGTAGTCTATCACCAACTATACCACAATTAATATTATCAGATTATGAATTAAATTCACAATTCAAAATTGATAAAAAGTCTATTACAATCTATGAAGATGATTATGTAACAAGAATTAATAAACATCAAAAACAATTAATATTACATGGATTACCAAATAATTTAATATTATGCTTTCCATATTTTGATATTAAACAAATTATAAGTATATTTATACCATTTATATTAATGTGTTTAACAACTATATATGCTTATAAAATACGTAAAGTTCCAAGTGGATTTAATGAAGCAAGAGCATTAGCATTTGTT…
Schistosoma haematobium	Sha_400265	Smp_Exo_16		0.52	Y	0.001	0.0011	A - Rhodopsin	Peptide		5	5	0	c4q8m6_schma	195_hP2RY1_195			tr|G4V5R4|G4V5R4_SCHMA Putative uncharacterized protein OS=Schistosoma mansoni GN=Smp_001070.2 PE=4 SV=1			MSFITFNTSIHHNHNNNPIEKCSIHVKNMEYAVGFLRGYISPIIVLFGVFGNISAFYLFLTHKPWNRFSIYVMTLAISDSLVLITNTLLDDFLGRGLYYLTNKNIMIKLDTISLISCQLMELIGTWFVFNSGCLLVAFSIDRVNCLYWPLKCRSNGGVGMAIFICSFIIIIGLIFSIPYALLQTLIDKNVHITNSTLTNYINTTTTNTTHMDNSSIMSNHTIQNQIYDLSHCSDCIENHHNVAETMKSKLYHTFVPFCFVFILVLIKIVYIH	ATGTCATTCATCACTTTCAATACATCTATACATCATAATCATAATAATAATCCTATAGAGAAATGTTCAATTCATGTTAAGAATATGGAATATGCTGTAGGATTTTTAAGAGGTTATATTAGTCCAATTATTGTATTATTTGGTGTATTTGGTAATATATCAGCATTTTATTTATTTTTAACTCATAAACCATGGAATCGTTTTTCTATTTATGTTATGACATTAGCTATCTCTGATAGTTTGGTCTTAATCACCAATACATTATTAGATGATTTTCTTGGACGTGGATTATATTATTTAACAAATAAAAATATTATGATTAAATTAGATACTATATCATTAATATCATGTCAATTAATGGAATTAATTGGAACATGGTTTGTATTTAATTCTGGTTGT…
Schistosoma haematobium	Sha_Exo_1	Smp_043260		0.61	Y	6.4e-32	7.1e-32	A - Rhodopsin	Amine	Adrenoreceptor	6	7	1	q9u5a7_schma				tr|G4VIY1|G4VIY1_SCHMA Putative g-protein coupled receptor OS=Schistosoma mansoni GN=Smp_043260 PE=3 SV=1	sp#P31390#HRH1_RAT Histamine H1 receptor OS=Rattus norvegicus GN=Hrh1 PE=2 SV=1	CHEMBL2405#[P30545] Alpha-2b adrenergic receptor (Mus musculus)	MQFINKTSLNASVVPESLMKSWIVWNAIVNWTISIFLIIATGTIFFGNLLIILAFITNSRLRRITDQYIVSLAVADLLVSVLVLPLAIVRQNLGYWPFESDRLCQFWLSANIVLCMASILNLCCISLDRYIAISRPMKYFTKRTHLTASVMIAVAWILPFITMLLPFVGGNQHTLGLGSCHVTYNKAYRIYSSIVGFFGPFLLIAYIYLRVFWIIKHRLKALQITNIKLSLPKKPQSNIKTVRKPAAIIINLQQVWENIKGKTGKVNILRYQSSKSENTCPYSGHIFHSDENGCNQIYACCLVNHRHPADSFRSDDIPDEEHDRNYRQKILDIRMNKTDSEFSLKSQDQVEVDFTEPTDQTLEVIQIFHISTSEKELQKTNLKPTPNVTLKNETKQYQH…	ATGCAATTTATAAACAAAACATCGCTAAATGCTAGTGTTGTGCCAGAATCCCTAATGAAATCATGGATCGTCTGGAACGCTATCGTAAACTGGACTATATCAATATTTTTAATTATAGCCACTGGGACTATATTTTTCGGAAATCTGTTAATAATTCTTGCTTTTATAACAAACAGTCGCTTACGGCGTATAACGGATCAATACATTGTTTCCCTTGCTGTGGCTGATCTACTTGTATCAGTCTTAGTGCTGCCTCTGGCTATCGTTCGTCAGAATTTAGGTTATTGGCCATTTGAATCTGATCGATTATGTCAGTTTTGGTTGTCTGCTAATATTGTATTATGTATGGCATCTATACTGAATTTATGTTGTATATCTCTGGATAGATATATTGCAATC…
Schistosoma haematobium	Sha_Exo_2	Smp_149770		0.71	Y	3.5e-27	3.8e-27	A - Rhodopsin	Amine	Serotonin	5	5	1	c4qbb5_schma		K04153	Receptor|Class A. Rhodopsin family|Biogenic amine [Fig]|Serotonin [Table]| HTR1; 5-hydroxytryptamine receptor 1	tr|G4VI55|G4VI55_SCHMA Putative g-protein coupled receptor OS=Schistosoma mansoni GN=Smp_149770 PE=3 SV=1	sp#Q588Y6#5HT1B_FELCA 5-hydroxytryptamine receptor 1B OS=Felis catus GN=HTR1B PE=2 SV=1	CHEMBL1898#[P28222] Serotonin 1b (5-HT1b) receptor (Homo sapiens)	MVATLPMPVAAIYEISEDWWLD**QQVKTVIQLISSLNVIESNTERERKALCDFWVCSDVLCCTASILHLVGIALDRYWAVTNAEYIRRRTGRRIGIMIGIFWFLSVLISIPARFHTTRSYNYGGYSSNLDLNEPPSCRINQEHGYTVFSNIGAFYMPMIFIIGIYARIYQVARARIRRSAFKQSGTSNLCMSQWKQPKSKQPQQPKHQHSFRHHLNTYDETTIISNLIPIQQTQLNRERLEAKRERKAILTLAIITGCFLLCWLPFFIVALISPFINHLKITKFGQSMILWLGYSNSLLNPIIYTIFSPDFRNAFRKILFGRYNLRSLSR*	ATGGTTGCAACACTTCCAATGCCAGTAGCTGCTATCTATGAAATCTCTGAAGATTGGTGGTTAGATTAGTAACAGCAAGTGAAAACTGTTATCCAGTTGATTTCCTCTCTAAATGTCATTGAATCAAACACCGAAAGGGAGAGAAAAGCATTATGTGATTTCTGGGTATGTTCCGATGTATTATGTTGTACAGCATCAATACTTCATTTAGTCGGTATAGCATTAGATCGTTATTGGGCTGTAACAAATGCAGAATATATTCGTCGAAGAACAGGTCGTCGAATAGGAATTATGATTGGAATATTTTGGTTTTTATCTGTATTAATTTCAATTCCAGCAAGATTTCATACTACAAGATCATATAATTATGGTGGTTATTCATCTAATTTAGATTTAAAT…
Schistosoma haematobium	Sha_Exo_4	Smp_164140		7.55	Y	2.1e-06	2.6e-06	A - Rhodopsin	Peptide		5	6	1	c3ycq8_brafl				tr|G7YJG0|G7YJG0_CLOSI Retinochrome OS=Clonorchis sinensis GN=CLF_109512 PE=4 SV=1	sp#O35214#OPSX_MOUSE Visual pigment-like receptor peropsin OS=Mus musculus GN=Rrh PE=1 SV=1		MNDNTYQLGFAFLLTGLLGLWLHTKNISRLTKISSILPDGLKKFHYHLVAACLGCIAITPFSAIGVYQKGWSFGHFGCQSYAFAGMFFGMTSIYLSCFICFFTMVEILNLTYIRHFISNQYNYIPFGIWMIGALWAILPLYGYGRYALEPHNTSCLLDWTNMDQSMKLYMFSLVIFGYVLPFGIGIWSQYKLIQYAVSDANKNKKKNTTKIEILIKDLIRFFFKNFNGTKLEKFNFINIT	ATGAATGATAATACATATCAACTTGGATTTGCTTTCCTCTTAACTGGTTTGCTAGGCTTGTGGTTACACACTAAGAACATTTCACGGTTAACGAAGATAAGTTCTATTTTACCCGATGGTTTGAAAAAGTTTCATTATCATTTGGTTGCGGCTTGTTTGGGTTGCATTGCAATTACACCTTTTAGTGCAATCGGTGTTTATCAAAAAGGATGGTCTTTTGGTCATTTTGGCTGTCAGTCATATGCATTTGCTGGAATGTTTTTTGGAATGACATCAATTTATTTGTCGTGTTTTATCTGTTTCTTCACTATGGTTGAAATATTGAACTTAACCTATATCCGTCATTTCATATCTAATCAATATAATTACATTCCTTTTGGAATTTGGATGATCGGTGCA…
Schistosoma haematobium	Sha_Exo_5	Smp_164730		0.22	Y	1.75e-27	1.9e-27	A - Rhodopsin	Peptide		8	7	1					tr|G4LV37|G4LV37_SCHMA Growth hormone secretagogue receptor,putative OS=Schistosoma mansoni GN=Smp_164730 PE=3 SV=1			MTDLNDTIHLNCTMRYLLNESNIDPISIYDRYPQCELQRKFMPIFLYIVRIFMLIWLISGIFGNSLSFLIWISKQQRRKNSSAIYLATLSITDLILILLLLNYDLERYWCIRGVIIIPGICQLFQCLFIFTQYYSIVLVFGFTLERYLAVCFPFKRHKLCTTKRAILAVFILSLFIIGPTLSQAILWTYDNGECRMRINVAMDEKFQTLLFVQEVLFSLVIPLATLIFNILVLCEMRRLIKSSHLLKISKHQSINSSTINTTHNEKTRFTYKRFFKRRKFSNNNHTTHNLISNTTNTTDGLNDNKRDRSLGDDGTPNFSPIKTIQMNTTQDHLTKESTQFISATLMLIILSFYLIACTVPTGIMYLIQFHWLQPDDCLTDQAIHQSNEWTIFFQRITTK…	ATGACCGATCTAAATGATACAATCCATTTAAATTGTACTATGCGTTATTTATTAAATGAATCCAATATTGATCCAATTTCAATTTATGATCGTTATCCACAATGTGAATTACAAAGAAAATTTATGCCAATTTTTTTATATATTGTAAGAATATTTATGTTAATCTGGTTAATTAGTGGTATTTTTGGTAATTCTTTATCATTTTTAATATGGATCTCGAAACAACAAAGACGTAAGAATAGTTCAGCTATTTATTTAGCTACATTATCTATCACTGATCTTATTCTTATATTATTATTATTAAATTATGATTTAGAACGTTATTGGTGTATACGCGGTGTGATTATAATACCGGGTATATGTCAATTATTTCAATGTTTATTTATATTTACACAATAT…
Schistosoma haematobium	Sha_Exo_6	Smp_139180		0.77	Y	3.2e-41	4.6e-41	F - Frizzled			9	6	1			K02375	Receptor|Others|Wnt signaling|Frizzled / Smoothened family| FZD5_8, fz2; frizzled 5/8	tr|G4LUU9|G4LUU9_SCHMA Frizzled, putative OS=Schistosoma mansoni GN=Smp_139180 PE=4 SV=1	sp#P58421#FZD5_XENLA Frizzled-5 OS=Xenopus laevis GN=fzd5 PE=2 SV=1	CHEMBL5971#[Q99835] Smoothened homolog (Homo sapiens)	MNDIILGKGEDLSLNNELYNFIKQIHLYINPTLSNDKQYLNDSNIPPSEIINQLHEYFTTKINSQKINKKSNEINKKSIQSNQKLFNLYLCLPCECRNPFIKWIKPPLNEVMTDHIKNCLPSCYYPTFNNQSDKTFITFWLSLWSILCILSTLMIMITFLVDSNRFQYPERSIIYLSTCYFMIAIGYIIRVIIGHELIACNGLMLRINTTGPIQCSIVFLLTYIFGMASSIWWIILTLTWFLAAGLKWGTEAIAKYSQIYHFFAWFIPGTKAIIILILSAIDGDPIGGLCTVGSINLYYLRIFILIPMCIYLSLGTIFLFAGFIALFKIRNEIKCQTRSHLKTDKLEKLMIRIGIFSVLYIVPATIVIACYCYELYYRDLWNKGHNCPCKHGFTLHLNP…	ATGAATGATATTATACTTGGAAAAGGTGAAGACCTATCATTAAATAATGAATTATATAATTTCATCAAACAAATTCATTTATATATAAATCCAACTTTATCAAATGATAAACAATATTTAAATGATTCAAATATCCCACCATCAGAAATAATAAATCAATTACATGAATATTTCACAACAAAAATAAATTCTCAAAAAATCAATAAAAAATCTAATGAAATCAATAAAAAATCAATTCAATCTAATCAAAAATTATTTAATCTCTATTTATGTTTACCATGTGAATGTCGTAATCCATTTATAAAATGGATAAAACCACCATTGAATGAAGTCATGACTGATCATATTAAAAATTGTTTACCATCATGTTATTATCCAACATTTAATAATCAATCTGAT…
Schistosoma haematobium	Sha_Exo_7	Smp_162980		0.15	Y	1.2e-05	1.4e-05	A - Rhodopsin	Peptide		6	5	0					tr|G4VT74|G4VT74_SCHMA Putative rhodopsin-like orphan GPCR OS=Schistosoma mansoni GN=Smp_162980 PE=4 SV=1			MIMTIDLIINNNQLQLCNNLHERDHVSFIQSIISVILLSLICLLGIIGNSLVIIVYCIKPKHYTNRYMMNQHTIINSNHSNNNNNSNNNNPLDTKMTKKFGTHSISLKSYKLPLYKNKLNQHNLILLLAFIDLFTCVFILPWDIYRVANYAYDETIPILSINDNNNNNLNQNSSSGNRIDINSNKGFYINYQLNIILTLLRNIIFACEGSVLTAIAFERYMILVKQDLCKSSLCCHHLLNNNNNNNNNNVTSLFHKTPSIHHTNHSNELTRSSTTLMNITNQKDKNHLLCSLNRCITSILILVIIGTCLFECILIILELMKWNCQFTEQLRELINQIYILLTFISFIIITYLYVRIFRIVRENDLRKQRWLTTIHNNTNYTSMKLLNKSNSFLQSSIYN…	ATGATTATGACTATTGATCTGATCATAAATAATAATCAATTACAATTATGTAATAATTTACATGAAAGAGATCATGTCTCATTTATACAATCGATTATATCAGTGATCCTATTAAGTCTCATATGTTTATTAGGTATTATTGGAAATAGTTTAGTAATTATTGTTTATTGTATTAAACCTAAACATTATACTAATCGTTATATGATGAATCAGCATACAATCATAAATAGTAACCATAGTAATAATAATAATAATAGTAATAATAATAATCCCTTGGATACTAAAATGACAAAAAAATTTGGCACTCATTCAATTTCATTGAAATCATATAAATTACCATTATATAAAAATAAATTAAATCAACATAATTTAATATTATTATTGGCATTTATTGATTTA…
Schistosoma haematobium	Sha_Exo_8	Smp_126730	Sha_107760* and Sha_100228*	5.01	Y	7.1e-40	7.9e-40	A - Rhodopsin	Amine	Serotonin	4	7	1	c4pzd3_schma		K04163	Receptor|Class A. Rhodopsin family|Biogenic amine [Fig]|Serotonin [Table]| HTR7; 5-hydroxytryptamine receptor 7	tr|G4V5G4|G4V5G4_SCHMA Putative biogenic amine (5HT) receptor OS=Schistosoma mansoni GN=Smp_126730 PE=3 SV=1	sp#P19327#5HT1A_RAT 5-hydroxytryptamine receptor 1A OS=Rattus norvegicus GN=Htr1a PE=2 SV=1	CHEMBL273#[P19327] Serotonin 1a (5-HT1a) receptor (Rattus norvegicus)	MTISQQNNSSIKSTLSINNLNTSECISENDSALITGIIFILSLIVAIATAGGNFLVILAVILVKKLQTPSNILIGSLAFSDFFVALLVLPFTIIDAYQGYWPFNEGLCDMYISFDVLLCTASILNLCAISIDRYLVITKPLTYASRRTPQRMAAMIATAWIGSALISIPPNFGWKEPFQKCACEYSKNVGYQVYATFFAFYLPLIVMIILYGRIFKLAREMSRSGQSKMTPGTSYDEHIVTNAINNGVKKDGGTNDICEAIENDKRLNSYSSRKLLTDSMNLTNELSREAHGRRSRGNSDTKVIKTLGVIMGCFCLCWLPFFMIQLLLALLSAAGYNTANMIPVSVFRFLQWLGYVNSFLNPLIYAKFDREFRGPFKMILLCHCRNINARLRAVHYSAQ…	ATGACTATTTCACAACAGAATAATTCTAGTATTAAATCAACATTATCAATTAACAATTTGAATACCTCAGAATGTATTAGTGAAAATGATTCTGCATTGATAACAGGGATAATTTTTATTTTATCATTAATTGTTGCAATAGCTACAGCTGGAGGAAATTTTCTAGTCATTTTAGCCGTGATACTTGTGAAAAAACTTCAAACACCAAGTAATATTCTTATTGGAAGTTTAGCATTCAGCGATTTTTTTGTAGCTTTGTTAGTTTTACCGTTTACAATAATTGATGCATATCAAGGTTATTGGCCGTTTAATGAAGGTTTATGCGATATGTATATATCTTTTGATGTACTATTGTGTACTGCATCAATATTAAATCTTTGTGCAATTTCGATTGATCGG…
Schistosoma mansoni	Smp_008850	Sha_104169		1.4	Y	0.0058	0.0064	A - Rhodopsin	Orphaned		7	7	1	e0vlx5_pedhc	1573_bCCKBR_1573			tr|G4VIE4|G4VIE4_SCHMA Putative peptide (FMRFamide/somatostatin)-like receptor OS=Schistosoma mansoni GN=Smp_008850 PE=4 SV=1	sp#Q9VZW5#FMAR_DROME FMRFamide receptor OS=Drosophila melanogaster GN=FR PE=2 SV=1	CHEMBL3501#[Q63931]	MELDNETNFLSSKDMSTEELLKLLSNCAELIELPNNNSYFIQDIGSMPGLFKPNWIVLYNVAFDVFLVGCILLAGITGNVLSGFVLARDRSHGTTSLILTSLAVFDTAFLILCFFFQFLKTLSFYILWLSYINVYAHTSKILYGSGMAVRMMRNWTVVLVSLERWVAVCKPLHAPSICTRKKAHIAITLIVILSSLYNIPHFFIVDAMPLLCYSNEDNKTNILHSGYYNFTELPKGILIYHSAIRSWVNNNYAFRLIYRLISYTILIVILPNVIIAIFNVLLIRGIKYANQRRAQIIARIDCANRQFEQCNYHSLHRDYQQHPQKQHPSHHHTIPKCCHGAPRSSDNHAYFVRVTKSNRSRTMEVNRLCVGVIIIYLVCELPAVGYQIIYLINHRSLIE…	ATGGAATTAGACAATGAAACTAATTTTTTGAGCTCTAAGGATATGAGTACGGAAGAGTTATTAAAGCTTTTATCAAACTGTGCTGAACTGATCGAATTACCAAATAATAATTCATATTTCATTCAAGACATTGGAAGTATGCCCGGTCTCTTCAAACCAAATTGGATTGTTCTATATAATGTAGCCTTTGATGTATTCTTGGTTGGTTGTATACTGCTTGCTGGGATTACTGGCAATGTTTTAAGTGGATTCGTCCTAGCTCGTGACAGATCTCATGGAACAACTAGTTTAATACTAACCAGTTTAGCCGTATTTGATACAGCATTTCTAATATTATGCTTCTTTTTCCAATTTCTGAAAACGTTATCTTTCTATATTTTATGGTTGTCATACATAAAC…
Schistosoma mansoni	Smp_011940	Sha_105605		2.93	Y	0.0014	0.0017	A - Rhodopsin	Peptide		6	7	1	c4q0a8_schma	1348_mGALR2_1348	K04233	Receptor|Class A. Rhodopsin family|Neuropeptide|Galanin [Table]| GALRN, AR; allatostatin receptor	tr|G4VRZ3|G4VRZ3_SCHMA Putative uncharacterized protein Smp_203500 OS=Schistosoma mansoni GN=Smp_203500 PE=3 SV=1	sp#Q8WPA2#AR_BOMMO Allatostatin-A receptor OS=Bombyx mori GN=AR PE=2 SV=1	CHEMBL5852#[Q96P65]	MKLYSCWLIWLFIGFVAGDNHTSQDQMNVSIVVTEPHIHSSATNSIASSSSCLKRFRSDELNVFSVFARIVTPVVFGLILIIGFVGNLFVMIVVLANAQMRNTTNILIFSLAVADMAFIVICVPSAAIVYVAGKWPLGLSLCRIYYYSSYVSVYCSVYTLVLMSLDRFVAVVYPIQCMHIRTQKNTTIAVLITWTVVLVTNIPLFIGAILVKGPPEGGESSCVTEYCTYSWLVNFDAYTNIARDNRQGGQMFFLLFFLFGYLFPFVVICLLYICLILRLRYGPSSKMARSAEAQRSKRRVTRLVVTVVIVFGISWLPIHAIFLIQYYAKDPETDLFRIIQILGNCLAYGNSSINPILYAFLSEKFRAGFLKLICSRKSNPTAGRLQEKCFDNETAA	ATGAAATTGTATTCCTGTTGGCTGATATGGTTATTCATTGGATTTGTTGCGGGAGACAATCATACATCTCAAGACCAAATGAATGTTTCAATTGTTGTAACTGAACCACATATTCATTCTTCAGCAACTAATTCAATAGCATCTAGTTCATCATGTTTGAAAAGATTCAGATCGGATGAGCTCAATGTATTTTCAGTTTTTGCTCGCATAGTGACTCCAGTTGTTTTTGGACTGATTCTAATTATTGGATTTGTTGGTAATCTATTTGTGATGATTGTTGTCCTAGCCAACGCTCAAATGCGTAATACAACAAATATTTTAATTTTCTCATTAGCAGTAGCTGATATGGCATTTATTGTAATTTGTGTTCCGTCCGCAGCCATAGTTTATGTGGCTGGC…
Schistosoma mansoni	Smp_041880	Sha_104441		0.41	Y	0.002	0.0024	A - Rhodopsin	Peptide		7	7	1	c4q8m6_schma	1299_rGPR80_1299			tr|G4VJR3|G4VJR3_SCHMA Putative peptide (Allatostatin/somatostatin)-like receptor OS=Schistosoma mansoni GN=Smp_041880 PE=4 SV=1	sp#Q8WPA2#AR_BOMMO Allatostatin-A receptor OS=Bombyx mori GN=AR PE=2 SV=1	CHEMBL344#[Q99705]	MLHNTTTIDYSQLVGGFRAYLCPIIAMIGVIGNSFIILIFLKEKPLSRFSIYSIFLAIANMITLIMNTFIDDFLGRGLYYLTNHQFYFKLDTISKFWCKSVEYLSNTMYFTSSYLIVIFSIDRLLTIHKPIKFYSIYHKHWALIACLLVYFIGIISNSPLLFVQTLMIDISSRTNFTCRMISEHPIAKFTIAFETIVTFTIPFCLVLFLNIFICIELWKLKVHRTALLPADCSRNRMEMGRVFGHLALSTAFLLLYLPMVCFVLIRLSQTLSHVDRHKPYAMNIIDLSRLFSSVKDITYAVNFFLYLIFLRNFRHGFQRLICTVYCKKVSSGSLHRPQRTED	ATGTTACATAATACTACAACTATAGATTATAGTCAGTTAGTTGGTGGTTTTCGTGCATATCTATGTCCAATTATTGCAATGATTGGTGTGATAGGAAATAGTTTCATTATATTGATTTTTTTAAAAGAAAAACCATTATCAAGATTTTCAATTTATTCAATTTTTTTAGCTATTGCTAATATGATTACATTAATAATGAATACATTTATTGATGATTTTCTTGGACGTGGTTTATATTATTTAACAAATCATCAATTCTATTTTAAATTAGATACAATTTCAAAATTTTGGTGTAAAAGTGTTGAATATCTATCGAATACAATGTATTTTACATCATCTTATTTAATTGTTATATTTTCAATAGATCGTTTATTAACTATTCATAAACCAATTAAATTC…
Schistosoma mansoni	Smp_043260	Sha_Exo_1		0.18	Y	0.00081	0.00092	A - Rhodopsin	Amine	Histamine	7	7	1	q9u5a7_schma	1093_mDRD5_1093			tr|G4VIY1|G4VIY1_SCHMA Putative g-protein coupled receptor OS=Schistosoma mansoni GN=Smp_043260 PE=3 SV=1	sp#Q93127#GPR18_BALAM Probable G-protein coupled receptor No18 OS=Balanus amphitrite PE=3 SV=1	CHEMBL3083#[P46626]	MQYINKTSLNSSVIPDSLIKSWILSNPIIKWTISLFLIIATGTTFFGNLLIILAFITNSRLRRITDQYIVSLAVADLLVSVLVLPLAIVRQNLGYWPFESDRLCQFWLSANIVLCMASILNLCCISLDRYIAISRPMKYFTKRTRFTASTMIAVAWILPLITMLLPFVGGNQHTLGLGSCHITYNKAYRIYSSIVGFFGPFLLIAYIYLRVFWIIKHRLKVLQITNIKLSSLKKPKSHIKATRKPAPIIINLQQVWENIKGKIGKVNILRNQSSKSKNTCPYSGHFFHSDENGCNQIYASCLLNHKHPFDSFRSDDILNEEIDRNYRQKILDIKMNKTDREFSLTSQDHVELDFPEPTDQKLKVIQIFNISTSEKELQKANWKPTPNVTLKSETKQHQH…	ATGCAATATATAAACAAAACGTCGCTAAATTCCAGTGTTATTCCAGATTCCCTAATCAAATCATGGATCCTCTCGAACCCTATAATAAAATGGACCATATCATTATTTTTAATTATAGCCACTGGGACTACATTCTTCGGAAATCTGTTAATAATTCTTGCTTTTATAACAAATAGTCGCTTACGGCGTATAACGGATCAATACATTGTTTCGCTTGCTGTGGCTGATCTACTTGTATCGGTCTTAGTGCTGCCTCTGGCTATCGTTCGTCAGAATTTAGGTTATTGGCCATTCGAATCTGATCGATTGTGTCAGTTTTGGTTATCCGCTAATATTGTATTATGTATGGCATCTATACTAAATTTATGTTGTATATCTCTGGATAGATATATTGCAATC…
Schistosoma mansoni	Smp_043270	Sha_1045648		0.33	Y	0.00014	0.00016	A - Rhodopsin	Amine	Dopamine	7	7	1	c4q8w3_schma	1484_carauDRD1_1484			tr|G4VIY5|G4VIY5_SCHMA Putative biogenic amine (Dopamine) receptor OS=Schistosoma mansoni GN=Smp_043300 PE=3 SV=1	sp#Q17232#OAR_BOMMO Octopamine receptor OS=Bombyx mori PE=2 SV=1	CHEMBL322#[P14842]	MESGMFSEKRNVLNTIFFSLQIISAIFIFCGNLLVILAVTTTKMFRRVNDLYIVSLALADLLVAVLLLPLFIIRQNAGYWPYESHYLCVYWLSFNVFLCTASILNICCISVDRYNAIIHPIKYVKKHTHRTALILIRGVWISSLLVTLPPFLGTQHHTGVGRCYIRSDTGYRSFIGITTFIIPFVLVSFIYIRIFYVIRRRSNELKTGKPILDLKEQRHGSFKLLFNANNIYDHSFRHKMNRFSLRNSSKIRLFVTNSTQSNLFVAYTPRTKHKNVEKDTVNKSLVQSTSTSSVNKRSEQIERVYSENSRQHAQFIQMVPIPMFHRTTKSDPSDISSFPIHSNIENTEIHTSQTADTIDKTVDASMNDRLKDQQREDEHRINSENKRIMNSKPKHSNTH…	ATGGAAAGTGGAATGTTTAGTGAAAAGAGAAACGTATTGAACACAATTTTTTTCTCCCTTCAAATTATATCTGCCATTTTTATATTTTGTGGTAATCTTCTAGTCATTTTAGCTGTTACCACAACTAAAATGTTCAGACGTGTAAATGATCTCTATATTGTATCACTTGCTTTGGCTGATCTACTTGTTGCAGTTCTGCTACTACCATTATTTATCATTCGACAAAACGCTGGCTATTGGCCCTATGAATCACACTATTTATGTGTGTACTGGCTGTCTTTCAACGTGTTCTTGTGTACTGCATCAATATTAAACATATGTTGTATATCTGTGGACCGATACAATGCCATAATTCATCCCATAAAATACGTCAAGAAACATACTCATCGCACTGCGTTA…
Schistosoma mansoni	Smp_043290	Sha_105723		0	Y	0.0002	0.00023	A - Rhodopsin	Amine	Dopamine	7	9	1	c4q8w8_schma	1594_mA2AA_1594			tr|C4Q8W8|C4Q8W8_SCHMA GPR-3 OS=Schistosoma mansoni GN=Smp_043290 PE=2 SV=1	sp#Q01338#ADA2A_MOUSE Alpha-2A adrenergic receptor OS=Mus musculus GN=Adra2a PE=1 SV=1	CHEMBL1917#[P30872]	MNFIRNKTNYSNLLQEHTTTSTCYFISNDTSWVITNNILTSCLTLATIIIFFGNLLIILWIATRNRLKRICDLYIASLALADFLVSVFVLPFAIIRQNLGYWPFESTLLCQFHISSDIFLCMSSILNLCCISIDRYVAISYPLQYITKQSRRISIIMILIAWIIPSFSILPPLFGMSKHVTGVGCCYISYSKEYRIYSSVLAYFLPIILIGYVHLRIFYIIRRRSKVFNPFNIDSKKQESRTNLSRLIPLLTDHFSKRFIQRNKKLENDISLLHFNNIHNNDIDITDALSYTYHWTNDCIDSKDIYHRNKIDFYFDTSNELEINEPEPVDENLKTLYIFHIPITEHDVIDESYLDESLLNKHTSSSNGCFNGMVSKCQYLYKHRNRSSLRNKSVCERKT…	ATGAATTTCATAAGAAACAAAACCAATTATTCTAATCTATTACAAGAACATACAACCACTTCAACTTGCTATTTCATTTCAAATGATACAAGTTGGGTAATTACAAATAATATTTTAACAAGTTGTTTAACATTAGCTACAATCATTATATTTTTTGGTAATCTTCTTATTATATTATGGATAGCAACTAGAAATAGACTTAAACGAATATGTGATCTATATATAGCTTCATTAGCATTAGCGGATTTTCTTGTATCGGTTTTCGTTTTACCATTTGCAATTATACGTCAAAATCTTGGTTATTGGCCATTTGAATCAACATTGTTATGTCAATTTCATATATCCTCTGATATATTCTTGTGTATGTCTTCTATACTGAATTTATGTTGTATATCAATA…
Schistosoma mansoni	Smp_043300	Sha_1045648		0	Y	0.0057	0.0063	A - Rhodopsin	Amine	Dopamine	7	9	1	c4q8w9_schma	1499_rA1AA_1499			tr|G4VIY5|G4VIY5_SCHMA Putative biogenic amine (Dopamine) receptor OS=Schistosoma mansoni GN=Smp_043300 PE=3 SV=1	sp#P24628#DRD2A_XENLA D(2) dopamine receptor A OS=Xenopus laevis GN=drd2-a PE=2 SV=1	CHEMBL4654#[P25102]	MEACHANISYGLFNTNSNFINDLVNLTKVESEMFSEWRFALNIIIISLQILSGIFIFGGNLLVISAVATTKGLRRITDLYIVSLALADLLVAVLVLPHFIMRQVYGYWPYESHELCIYWLSLNLFLCSASILNICCISVDRYVAINYPMKYTSKQTRRTAFLMIGCAWVASFLVMTPPIFGSQHHNGVGSCYIRSDAGYRFLTGICIFFVPFLLVGFIYIRIFWVIHRRWKELKFGKFLFNPKEHRFGSFKLLFVANNIYNRSFGHKKYCFSSHNSNQRQLFVTNSTQSNLFIAYTTSTRRKNVGKYTVNQSHVQSSSSSLVDKRSEQIERVYSETSTQYAQHIQIVPIPLVHRKTKSDANCFSSFSIHNSTENTEIYTSQTTDTIDKTNDASINDRRK…	ATGGAGGCATGTCATGCAAATATCTCTTATGGATTATTCAACACAAATTCTAATTTTATCAATGATCTCGTTAATCTAACAAAAGTGGAAAGTGAAATGTTCAGTGAATGGAGATTTGCATTGAACATAATTATCATCTCTCTCCAAATCTTATCTGGCATTTTTATATTTGGTGGTAATTTACTAGTTATTTCAGCTGTTGCAACGACTAAGGGATTGAGACGTATAACTGATCTCTACATTGTATCACTTGCTTTGGCTGATCTACTTGTCGCAGTCCTAGTTCTACCGCATTTTATTATGCGTCAAGTTTACGGTTATTGGCCATATGAATCACACGAATTATGTATATACTGGCTGTCTCTCAACTTGTTCTTGTGTTCAGCTTCCATATTGAAC…
Schistosoma mansoni	Smp_043320	Sha_102744		0	Y	0.00018	0.00023	A - Rhodopsin	Amine	Dopamine	5	6	1	c4q8x1_schma	116_hA1AD_116			tr|G4VIY7|G4VIY7_SCHMA Tyramine/octopamine receptor OS=Schistosoma mansoni GN=Smp_043320 PE=3 SV=1	sp#P22270#OAR_DROME Tyramine/octopamine receptor OS=Drosophila melanogaster GN=Oct-TyrR PE=2 SV=2	CHEMBL3176#[O43603]	MEACHANISYGLFNTNSNFINDLVNLTKVESEMFSEWRFGLNIIIISLQILSDIFIFCGNLLVISAVVTTKGLRRITDLYIVSLALADLLVAVLVLPLSIMRQVYGYWPYESHELCIYWLSLNVFLCSASILNLCCISVDRYIAINYPMKYISKRTRRTAFLMIGGAWIISLLVMVPPIFGFQHHTGVGRCYIRTDAGYRFLTGICIFFVPFLLVGFIYIRIFWVIHRRSRELEFGKFSSNPEEHRFGSFRLLFNPNNIYRHRFVRIKRYLSSVNSNQLRLFVSKCRQCKLCIACTPCERRNNLSKFPVTQSYSQSSMNSFSNERAVQPEWNVSETPKQHTKFIPMFRITMLRRTTKSDLNDFSMFVVHESTENTEACTSPTAHTKDDIIIEHSLQAVT…	ATGGAGGCATGTCATGCAAATATCTCTTATGGATTATTCAACACAAATTCTAATTTTATCAATGATCTCGTTAATCTAACAAAAGTGGAAAGTGAAATGTTCAGTGAATGGAGATTCGGATTGAACATAATTATCATCTCCCTCCAAATCCTATCTGACATTTTTATATTTTGTGGTAATTTACTAGTTATTTCAGCTGTTGTAACGACTAAGGGATTGAGACGTATAACTGATCTCTACATTGTATCACTTGCTCTGGCTGATCTACTTGTCGCAGTCCTAGTTCTACCACTTTCCATCATGCGTCAAGTTTACGGTTATTGGCCTTATGAATCACACGAATTATGTATATACTGGCTGTCTCTCAACGTGTTCTTGTGTTCAGCTTCCATATTGAAC…
Schistosoma mansoni	Smp_043340	Sha_102744		0	Y	0.00017	0.00027	A - Rhodopsin	Amine	Histamine	7	7	1	c4q8x1_schma	116_hA1AD_116			tr|G4VIY8|G4VIY8_SCHMA Putative biogenic amine (Dopamine) receptor OS=Schistosoma mansoni GN=Smp_043340 PE=3 SV=1	sp#P20288#DRD2_BOVIN D(2) dopamine receptor OS=Bos taurus GN=DRD2 PE=2 SV=1	CHEMBL3754#[P10608]	MKQVFLNDNSFRENEYRMETCHANVSCTLSSTNSNFINDLVNLTKVESEMFSEWRFAFNIIIISLQILSDIFIFGGNLLVISAVVTTKGLRRITDLYIVSLALADLLVAVLVLPLSIMRQVYGYWPYESHELCIYWLSLNVFLCSASILNLCCISVDRYIAINYPMKYISKRTRRTAFLMIGGAWIISLLVMVPPIFGFQHHTGVGRCYIRTDAGYRFLTGICIFFVPFLLVGFIYIRIFWVIHRRSRELEFGKFSSNPEEHRFGSFRLLFNPNNIYRHRFVRIKRYLSSVNSNQLRLFVSKCRQCKLCIACTPCERRNNLSKFPVTQSYSQSSMNSFSNERAVQPEWNVSETPKQHTKFIPMFRITMLRRTTKSDLNDFSMFVVHESTENTEAFTSPT…	ATGAAACAAGTGTTTTTAAATGACAACAGTTTCCGTGAAAACGAATATAGAATGGAGACATGTCATGCAAATGTTTCTTGTACATTATCCAGCACAAATTCTAATTTTATCAATGATCTCGTTAATCTAACAAAAGTGGAAAGTGAAATGTTCAGTGAATGGAGATTTGCATTCAACATAATTATCATCTCTCTCCAAATCCTATCTGACATTTTTATATTTGGTGGTAATTTACTAGTTATTTCAGCTGTTGTAACGACTAAGGGATTGAGACGTATAACTGATTTGTACATTGTATCACTTGCTCTGGCTGATCTACTTGTCGCAGTCCTAGTTCTACCACTTTCCATCATGCGTCAAGTTTACGGTTATTGGCCTTATGAATCTCACGAATTATGT…
Schistosoma mansoni	Smp_056080	-		-	N			Unclassified			5	7	1	d6whe6_trica				tr|G4VBA2|G4VBA2_SCHMA Putative rhodopsin-like orphan GPCR OS=Schistosoma mansoni GN=Smp_056080 PE=4 SV=1			MQRPEFHNLSHCEREKIFIKHFLSTQSTNPIFYAFNSETAKNAVHFATNLNEDNNTSLSKILLIDSYVNISTGVISSNLLNQICGPYPTFSELYNDTFDHVVHTYLLPILMIFVLITNFFVCLVFSKPQMRSPVFFLLFLIGIVELTNCCLPLPMYIAQSVYKRTAWWTDLPIKNFTIANNLLNTTYWELAPNDYYQTSDNMIASEASAWSTVFLPTITHTISVWLTVALALQRVIHLTAFNLTSKICNLSSTGKIFIIISCLAITLHWPLLSSRFILFQPIQLKSSITEDSLHINQRANSVQCLWNIVYNLPNIVMKCHLIQPVYMIFYFYARIILIHILPCGILIALTIILVIKMHNIIKLRKRLGLRQTNDSSSLNHCKCKLFCCVCKRFNSKDPI…	ATGCAACGACCAGAATTTCATAACTTATCTCATTGTGAAAGAGAAAAGATATTTATAAAGCATTTCTTATCTACTCAATCAACAAACCCTATATTTTATGCATTTAATAGTGAAACTGCTAAAAATGCCGTACATTTTGCAACAAATCTTAATGAAGATAATAATACATCATTATCAAAGATACTACTTATTGATAGTTATGTTAATATATCAACCGGTGTGATTTCATCCAATTTACTTAACCAAATTTGTGGACCATATCCAACATTTTCCGAATTATATAATGATACATTTGACCATGTTGTACATACTTATCTATTACCTATACTAATGATTTTTGTTTTAATCACTAATTTTTTTGTATGTCTAGTCTTTAGTAAACCACAAATGAGATCTCCT…
Schistosoma mansoni	Smp_058080	Sha_105552		0.74	Y	0.00026	0.001	A - Rhodopsin	Peptide		6	6	1	b4qxd4_drosi	1175_rNPFF2_1175	K14072	Receptor|Class A. Rhodopsin family|Neuropeptide|Tachykinin [Table]| NEPYR; neuropeptide Y receptor	tr|G4VK37|G4VK37_SCHMA Putative g-protein coupled receptor OS=Schistosoma mansoni GN=Smp_058080 PE=4 SV=1	sp#P25931#NPYR_DROME Neuropeptide Y receptor OS=Drosophila melanogaster GN=NepYr PE=2 SV=2	CHEMBL5745#[P30992]	MDESINDIQDDTTNNLPFTKSEITFLVIIFAIVIILAVVGNTIVCILLRFHYCNIIRFFTNTLGCKKKSTLSKSFNHHHHHNNNNNQMDPWVDECPSSQHECSCGKPCIIQNTHRYVIFKSIHKPYEQSTSKGNYTGSITLANNIPNDKRTNFTIKHKWKADNYIKGMRTSSITSLFLFNLSLADILMAVLCIPMNVITEIIYLWWPLGEPLCKIVPYAQGVSVFVSALTHVLISWDRFILVYFPLKPRMTQRKAILLLLTVWLLALIIPLPVPIVNRTVQRDNETFCIEDWSLLLSSIKTININNFTNLDQIKNEITIQINDQPYILQIDVIYTILLMILQYFLPLGMICGTYIAIGIKVIHLQTPGERISIRDQKLTRAKRKRIYEITVVITIKMET…	ATGGATGAATCAATTAATGATATCCAAGATGATACTACTAATAATTTACCATTTACTAAAAGTGAAATAACATTTTTAGTGATTATATTTGCTATAGTAATTATATTAGCTGTAGTTGGTAATACAATTGTATGTATATTATTACGTTTTCATTATTGTAATATCATTCGATTTTTTACAAATACATTAGGATGTAAAAAGAAATCTACATTATCTAAATCCTTCAATCATCATCATCATCATAACAATAATAATAATCAGATGGATCCATGGGTTGATGAATGTCCAAGTAGTCAACATGAATGTAGTTGTGGTAAACCATGTATTATACAAAATACACATCGTTATGTAATATTCAAATCAATACATAAACCATATGAACAAAGTACAAGTAAAGGT…
Schistosoma mansoni	Smp_058380	Sha_105880		4.38	Y	0.0032	0.0035	B - Secretin			7	6	1	b3rtp2_triad				tr|G4VNK8|G4VNK8_SCHMA Putative long-N-terminal adhesion GPCR OS=Schistosoma mansoni GN=Smp_058380 PE=4 SV=1	sp#Q9HAR2#LPHN3_HUMAN Latrophilin-3 OS=Homo sapiens GN=LPHN3 PE=1 SV=2		MTNLYESCLYDPSICKRYSLSLRFILLKLPNELNGYYEILRTIPINNGIKTVGLRMYLSLDQNDIIIEIRSQYLTYKYTIKLDLIQQPGKWINMQIFYYQDHPLTISIDGNTNLSNQNGTIMNEINSKLTADERLKQNLIIGRGIKMCISSMTLYDISNENNFDLIVNTVNSQICYTNMDMFEELKGSMNDYKNRTNYASKLENFIRPLLFPSISCIQNPDICSNNGMTMSMWIMINGFVNEEGENLDVKNNESLTAIILSTGPPDNPGILIQVSGQLENENLKLSLKTSIYTQNYLWQVDSNNALELGQWTNIAFSWFSQPEENSGSLEIYINGLRKQSSTIPTSMLNMNTELNDTSKVFIGSVYYNVNKNTTNSVNKVFATGGIANLAYWESKNVIS…	ATGACTAATTTATATGAATCATGTTTATATGATCCATCTATATGTAAACGTTATAGTTTAAGTTTACGATTTATCTTACTTAAATTACCAAATGAATTAAATGGATATTATGAAATTCTACGTACAATACCAATAAATAATGGAATAAAAACAGTTGGATTACGTATGTATTTATCATTAGATCAAAATGACATCATCATTGAAATACGTAGTCAATATTTAACATATAAATATACAATCAAACTTGATTTAATACAACAACCTGGAAAATGGATTAATATGCAAATATTTTATTATCAAGATCATCCATTAACAATAAGTATTGATGGTAATACAAATTTATCTAATCAAAATGGTACAATTATGAATGAAATTAATAGTAAATTAACAGCTGATGAA…
Schistosoma mansoni	Smp_072450	-		-	N			Unclassified			7	7	1	e0vkf7_pedhc				tr|G4VA47|G4VA47_SCHMA Putative rhodopsin-like orphan GPCR OS=Schistosoma mansoni GN=Smp_072450 PE=4 SV=1			MEYKISNISVWERYNNSDLLLFKTFAPHLTIVERANFPLWAILGFPGSIFSIIVWSSRPMRRGGSAAAAVYQASLGVVDLCFFIIHLNWYLHVAWQLGVLDHPVICETFPVINYLIQYLSPTLAFTFTLERYLAICHPFRSQRSVMRSTLKSAFKFIAIMFVFCLTTASVQAFVYAYNNGVCTTRPSVEDPNSIGFSLYTNWTFITESLYFFCLPITCLVLNILVIGVLRQSIKSKRNTLIVTTVNGNSNINCDRNQISQPISKGARSSTLTLLCTSFYLIIAHLSVAIAVVIHKRLPTGNEYLSDEQIRNDPGWTTYFRFFTVRVLIECFAMTHYAAKFPIYLATSKQFRHEFCRIFQCCCRNQSYLSRDTDADMDQSTHLQNGKRSTYMSNSKHSLN…	ATGGAATATAAAATCAGTAATATATCTGTTTGGGAACGTTATAATAATAGTGATCTTTTATTATTTAAAACATTTGCACCACATTTAACTATAGTAGAAAGAGCAAATTTTCCATTATGGGCTATACTTGGTTTTCCTGGAAGTATATTCAGTATTATTGTATGGAGTAGTCGTCCAATGAGACGTGGTGGTAGTGCAGCTGCTGCAGTTTATCAAGCTAGTCTTGGTGTTGTGGATTTATGTTTTTTTATTATACATTTAAATTGGTATTTACATGTGGCATGGCAACTCGGTGTACTTGATCATCCGGTAATTTGTGAAACATTCCCTGTTATAAATTACTTAATACAATATCTAAGTCCTACATTGGCATTTACATTCACATTAGAAAGATATTTA…
Schistosoma mansoni	Smp_104210	Sha_101185		0.61	Y	0.0002	0.00041	A - Rhodopsin	Opsin		5	6	2	c1m154_schma	1203_mOPN4_1203	K04255	Receptor|Class A. Rhodopsin family|Vision|Opsin [Table]| OPN4, Rh2_7; r-opsin	tr|Q9NJC9|Q9NJC9_SCHMA RHO G-protein coupled receptor OS=Schistosoma mansoni GN=RHO PE=2 SV=1	sp#P09241#OPSD_ENTDO Rhodopsin OS=Enteroctopus dofleini GN=RHO PE=1 SV=1	CHEMBL2056#[P21728]	MKQNLTFATLWPDDNDFASIVHSHWHKFIQPDPLYYYLVGIYIGIVGILAVMGNSLVITLFLLCKQLRTPPNMLIVNLAISDFSFALINGFPLKTIAAFNHRWGWGKLACELYGFAGSIFGFISLTTMAFIALDRYLVIVQPFETFSRITYGKVIVMIFITWIWSALWSIPPFFGYVRLNELELMKMAQSLDLQNPSAMKTGDKKADIEAAKTSIILVLLYLMSWSPYAIVCLMTLIGSRDSLTPFHSELPVLFAKTSAVYNPIVYAVKHPKFRMEIEKRFPFLICCCPPKPKERLQNTIVSKIQVSQIGIGTVSGGNENTLNTVKRED	ATGAAACAAAACCTAACATTTGCTACTCTTTGGCCAGATGATAATGATTTTGCGTCAATCGTTCATTCACATTGGCATAAATTTATTCAACCTGATCCATTGTATTATTATCTAGTAGGAATTTATATTGGTATTGTTGGCATATTAGCAGTAATGGGAAATTCTTTGGTAATTACATTATTTCTTTTATGTAAACAATTACGAACACCACCAAATATGCTTATAGTTAATTTAGCTATCTCTGATTTTTCTTTTGCACTTATCAATGGTTTCCCATTAAAAACAATCGCTGCATTTAATCACCGTTGGGGATGGGGTAAATTGGCTTGTGAGCTGTATGGATTTGCTGGTTCAATATTTGGATTTATTTCATTAACAACAATGGCCTTCATTGCTTTG…
Schistosoma mansoni	Smp_118040	Sha_108334		0.11	Y	1.5e-07	2.7e-07	A - Rhodopsin	Peptide		8	8	1	q6v1r1_schma	201_hNPY2R_201	K04209	Receptor|Class A. Rhodopsin family|Neuropeptide|Neuropeptide Y [Table]| NPYNR; neuropeptide Y receptor, invertebrate	tr|G4V636|G4V636_SCHMA Putative neuropeptide receptor OS=Schistosoma mansoni GN=Smp_118040 PE=4 SV=1	sp#O02836#NPY2R_PIG Neuropeptide Y receptor type 2 OS=Sus scrofa GN=NPY2R PE=2 SV=2	CHEMBL3637#[O02824]	MEKHTYQKINYYSNIQQTNLTFDVAKEILPVKLIIIILYSFITLMGVTGNLLVVWIVLRVKLLQTITNIFIANLAISDILMSLVATPFTPLSLYMNNWTLPEAVCKLLPTTMGVSVYVSTLTSMAIALDRFFVIVHPFLPRMKVWLCLIIIFTVWIIAVLISMPLAVYQQKHKDPINNVSSCRENWPKESSREVFTIVSFVLQFVIPCSIISVCYFRISLLLRARLHTQIGSGTKTHIKEEREIKRKRRTNTMLIAMVIIFVICWIPLNILWMVMDVHSEEQINDVQNSKNFSLIFFICHLLAMSSAVYNPFLYAWMNSNFRKEFHRILPCFFLKSKFYTNQITTQTIGGEYTA	ATGGAAAAACACACATATCAAAAAATTAATTACTATTCAAATATTCAACAAACAAATTTAACTTTTGATGTAGCTAAAGAAATTTTACCTGTTAAATTAATAATTATTATTTTATATTCATTTATTACATTAATGGGTGTAACTGGGAATCTATTAGTTGTATGGATTGTATTACGTGTAAAATTATTACAAACAATTACTAATATATTTATTGCAAATTTAGCTATATCTGATATTTTAATGAGTCTTGTAGCTACACCATTTACTCCATTATCATTATATATGAATAATTGGACATTACCTGAAGCTGTATGTAAACTATTACCAACTACTATGGGTGTTTCAGTTTATGTATCTACATTAACATCAATGGCAATTGCTTTAGATAGATTTTTTGTT…
Schistosoma mansoni	Smp_118970	Sha_100870		63.95	Y	3.4e-36	3.2e-28	F - Frizzled			5	5	1			K02432	Receptor|Others|Wnt signaling|Frizzled / Smoothened family| FZD1_7, fz; frizzled 1/7	tr|G4VMU2|G4VMU2_SCHMA Putative frizzled OS=Schistosoma mansoni GN=Smp_118970 PE=4 SV=1	sp#Q9JIP6#FZD2_MOUSE Frizzled-2 OS=Mus musculus GN=Fzd2 PE=2 SV=1	CHEMBL6080#[P56726]	MPVIIPPFQVACSGPFPAPQSLSGQIEMPRLVTQGTKFEGCIVLFMLLYFFSMASSIWWVVLTITWYLAAKCHWAHEAISRNAQYLHFAAWAIPAAKTIGILALGKVDGDPLSGVCFTGLTDPVILRAFLIAPLCLYLLIGTCFLFAGFVSLFKIRTIIKTGGSKTDDLEKLIMRIGVFSLLYIVPALVVIACYLHESRMSEKWMLTWYTTEVCRKVDPNQLADSICPGHFKRLVEAGSSTSRSDNSDISVSQNIFAKIPALEKPEFELFMIKYLMTLVVGITSGVWIWSGKTLVSWKRFFARVFRRRSCCDNKNIDLTVSSTRSGLVVARRGVQSNALPPGVASNPGSVPLLTRTIQSSHPVQPYIFSQDTTTTTSGWASRGAPSGVTAPPDISSTPV…	ATGCCTGTAATTATTCCACCCTTTCAGGTCGCTTGCTCTGGGCCTTTTCCAGCACCACAATCTCTTAGTGGTCAAATTGAAATGCCGCGACTCGTTACTCAGGGCACAAAATTTGAAGGATGCATCGTTTTATTCATGTTGCTTTACTTCTTTTCTATGGCTAGTTCTATTTGGTGGGTGGTTTTGACAATCACTTGGTATTTAGCTGCTAAATGTCATTGGGCACATGAAGCTATATCACGTAATGCACAGTATTTACACTTTGCTGCATGGGCTATTCCAGCTGCTAAAACAATTGGGATATTAGCTTTGGGAAAGGTTGACGGCGATCCACTATCTGGTGTATGCTTCACCGGATTAACAGATCCAGTTATACTGAGAGCATTTTTAATTGCCCCA…
Schistosoma mansoni	Smp_120620	Sha_102107		0.72	Y	0.00015	0.00017	A - Rhodopsin	Peptide		6	6	1	a7sm05_nemve	1413_rAA2B_1413			tr|G4LW20|G4LW20_SCHMA Amine GPCR, putative OS=Schistosoma mansoni GN=Smp_120620 PE=3 SV=1			MLEMNLSTRMIQTNHSLFFSIHNKPLTHFTTEPVEIYLPSIIASTIFLITIAIIGIIGNSLVIWAFRKQVKQGIISGLFILLLACNDLFICLIVIPCTLYLDIWTGDTTDWICRIHLTMKGFVVPISACILMLIAMERFLLICFIPGIQMQCTQIVLSLAIILWIGLLCAIPMGLHVRAIDVFKERDELLDLNTLKYGLSTLENDEWLNQLRVSKRCDKDDTYINDQLYWYHQICVLLLFLVLFLGTAGVYALIFLFVWRHESFMYEKYGNSKMKGNWVRIHATPNSSTDMNVTKWNSIKKRISFRKKLKESNSLQNEKEDKQNSNIFEHDEKQQLELQNGQQHRQSCYEQGSNLSQPQSNLQQHTLGIHPTLTDMTTSISFVTSNLDRISCVCLCERN…	ATGTTAGAAATGAATTTATCAACTAGAATGATACAAACTAATCATTCATTGTTTTTTTCTATACACAATAAACCTTTAACACATTTTACCACTGAACCAGTTGAGATTTATTTACCAAGTATTATTGCTTCTACAATCTTTCTTATAACTATTGCTATAATTGGAATCATAGGGAATAGTCTTGTTATATGGGCATTTAGAAAACAAGTTAAACAAGGTATTATTTCTGGTTTATTTATACTATTGCTAGCTTGTAATGATTTATTTATTTGTCTTATTGTAATCCCATGTACATTATATTTAGATATATGGACAGGTGATACAACTGATTGGATATGTCGTATACATTTAACAATGAAAGGATTTGTTGTACCTATTTCAGCATGTATATTAATGTTA…
Schistosoma mansoni	Smp_126730	Sha_Exo_8		18.47	Y	0.00012	0.00014	A - Rhodopsin	Amine	Serotonin	7	7	1	c4pzd3_schma	89_h5HT1A_89	K04163	Receptor|Class A. Rhodopsin family|Biogenic amine [Fig]|Serotonin [Table]| HTR7; 5-hydroxytryptamine receptor 7	tr|G4V5G4|G4V5G4_SCHMA Putative biogenic amine (5HT) receptor OS=Schistosoma mansoni GN=Smp_126730 PE=3 SV=1	sp#Q9N296#5HT1A_PONPY 5-hydroxytryptamine receptor 1A OS=Pongo pygmaeus GN=HTR1A PE=3 SV=1	CHEMBL5799#[Q9MYW9]	MTISQLDNSSIKSTLSMNKSNTSECISENDSVLITGIIFILSLIVAIATAGGNFLVILAVILVKKLQTPSNILIGSLAFSDFFVALLVLPFTIIDAYQGYWPFNEGLCDMYISFDVLLCTASILNLCAISIDRYLVITKPLTYASRRTPQRMAAMIATAWIGSALISIPPNFGWKDPFQKCACEYSKNVGYQVYATFFAFYLPLIVMIILYGRIFKLAREMSRSGQSKMTAGISHDEHIVTKAINNGVKKDEDTNDICKAREYDKRLNSYSSRKLLTDSMNVTSELSREAHGRRSRGNSDTKVIKTLGVIMGCFCLCWLPFFMIQLLLALLSAAGYNTVNMIPVSVFRFLQWLGYVNSFLNPLIYAKFDREFRGPFKMILLCHCRNINARLRAVHYSAQ…	ATGACAATCTCACAATTGGATAATTCTAGTATTAAATCAACATTATCAATGAATAAATCAAATACCTCAGAATGTATCAGTGAAAATGATTCTGTATTGATTACAGGGATAATTTTTATTTTATCATTAATTGTTGCAATAGCTACTGCTGGAGGAAATTTTTTAGTAATTTTAGCCGTGATACTTGTGAAAAAACTTCAAACACCAAGTAATATTCTTATTGGAAGTTTAGCATTCAGTGATTTCTTTGTGGCTCTATTAGTTTTACCCTTTACAATAATTGATGCATATCAAGGTTATTGGCCGTTCAATGAGGGTTTATGCGATATGTATATATCTTTCGATGTATTATTGTGTACTGCATCAATACTAAATCTTTGTGCTATTTCCATTGATCGA…
Schistosoma mansoni	Smp_126890	Sha_104764		1.23	Y	0.00027	0.0003	A - Rhodopsin	Peptide		5	6	1	q8ays5_hylja	138_hOXTR_138	K08376	Receptor|Class A. Rhodopsin family|Neuropeptide|Neuropeptide S| NPSR1, GPR154; neuropeptide S receptor 1	tr|G4M1Z7|G4M1Z7_SCHMA G-protein coupled receptor,putative (Fragment) OS=Schistosoma mansoni GN=Smp_199690 PE=4 SV=1	sp#Q868T3#CCAPR_DROME Cardioacceleratory peptide receptor OS=Drosophila melanogaster GN=CcapR PE=2 SV=3	CHEMBL5430#[Q8CGM4]	MKAIDDYSIHKEEENLFVALGGILPEIIWNITIVFYAPTFVCKLVKYMSTTITYGSSFALIALSIDRAEAVCRPLRATSSKFSKKTHALMLIGSAWLAAMICGIPTAFLAQKVYEGTKYENCRFDFSRISPQAYLTSIAMSVFVIPAFIIATCHIIIVIKIWSASKSRKFRINDLPDLRQKQSQEKHPNNPLSVTTISISNKKLSELSLDKKSLRIGLSRRVNRKHVHSSCISRAKVKTVKMTCLIVSTYVICWCPFMVWNLMVTYGYMRRCAPYLMKYSPIIQHLVPLNSTVNPAIFWIFNAENFIRRRRRITGIVVTDATKF	ATGAAAGCCATAGATGACTATTCAATTCACAAAGAAGAAGAAAACCTCTTTGTTGCTCTTGGTGGAATCTTACCGGAAATAATTTGGAATATAACAATCGTATTTTATGCACCAACATTTGTTTGTAAACTAGTGAAGTATATGTCTACTACCATAACATATGGAAGCTCTTTCGCACTAATAGCGTTAAGTATTGATCGTGCAGAGGCTGTATGTAGACCACTCCGAGCTACATCGTCAAAATTCAGTAAAAAAACACATGCTCTCATGTTAATCGGATCTGCATGGTTAGCGGCAATGATATGCGGTATACCTACGGCGTTTCTAGCTCAAAAGGTCTATGAAGGAACAAAGTATGAAAACTGTCGATTCGACTTTAGTAGGATTAGTCCACAAGCC…
Schistosoma mansoni	Smp_127310	Sha_100811		8.9	Y	0.00015	0.00019	A - Rhodopsin	Amine	Dopamine	7	9	1	c5j3u1_schma	1380_bDRD2_1380	K14049	Receptor|Class A. Rhodopsin family|Biogenic amine [Fig]|Dopamine [Table]| DRD2N; dopamine D2-like receptor	tr|G4LUJ1|G4LUJ1_SCHMA Biogenic amine (Dopamine) receptor, putative OS=Schistosoma mansoni GN=Smp_127310 PE=3 SV=1	sp#Q8IS44#DRD2L_DROME Dopamine D2-like receptor OS=Drosophila melanogaster GN=D2R PE=2 SV=1	CHEMBL3759#[Q9H3N8]	MFSETEKLAIQHITDIDWPNGPPDFYVKGSSYAVTQSQLRQLEIASGLDIVNSTNIISQLPLYQIHDEPFQYWAMILLIFPLFTVFGNVLVVLSVFRDQSLHTATNYFIVSLAIADISLAIVVMPVASWVEANNGKWRLGTVLCDIFIMFDVLLCTASILNLAAISMDRYVAVTRPITYAQHSKNVRVGITITVTWILSFVIALPIACGLNNAPYRNLEICVMYIPEYIIASSIGSFYVPCTIMIVLYYQVFKAIKLRTKRSKLISIRNQVQNYAKRCETVNQTSVIPIKDKEVNIFSSLENITYLTAFNPQVCDCQSSGIGTYIDSSHITNMSYCTENHHSYKANDINDQYLTDFNGTSNLSSNCSPNIYSETISNSVEPSETNKLQPTLILTDAECL…	ATGTTTTCAGAAACAGAGAAATTAGCTATCCAGCATATTACAGATATCGACTGGCCTAATGGTCCACCAGATTTCTATGTGAAAGGATCATCTTACGCAGTTACCCAGAGTCAGCTACGTCAATTGGAAATAGCTTCAGGTTTGGATATTGTAAACTCTACAAATATTATTTCACAATTACCACTTTACCAAATTCATGACGAACCATTTCAATATTGGGCAATGATACTTTTAATATTTCCACTATTCACAGTGTTTGGTAATGTTCTAGTTGTTCTAAGTGTATTTCGAGATCAAAGTTTACATACAGCTACGAATTATTTCATAGTCAGTTTAGCTATTGCAGATATTAGTTTGGCGATAGTTGTTATGCCAGTGGCCAGTTGGGTTGAGGCTAAT…
Schistosoma mansoni	Smp_128710	Sha_105099		0.41	Y	0.0026	0.0033	A - Rhodopsin	Peptide		6	6	2	e0vmh3_pedhc				tr|G4VC66|G4VC66_SCHMA Putative neuropeptide F-like receptor OS=Schistosoma mansoni GN=Smp_128710 PE=4 SV=1			MDDTNNNYEKYHLLHNIIGCNISFHSCFISITTPSPSISSRSLYSNNSSSTVFTSNGCPTIPSLKQFEIFYSTIHAYLACTVCLFGTGTNLLNSIILTQEQMRNPTNTLLTGIAIVDSLTMLAYGLQVIYLHFITSPYPDKYPHSQLAVYLILINHAISIGSHTISTCLLVQLAAFRCWVLYSRKLKYLLSSHHHLTWIMISSQGRFIIYCYISAGIIGCLLCMPTFILYQCELIDVRNASVTLKTKEYEGLGNTNNNFNDDDNNNIKIINVETNTTINNDSTITTNSLRPITCNNPSNSTVMTRNSDLNNSDYINDLRIRSHQHRINTNITTSNINLLSTVTTTTTTRNPLFLQISSLAPSNELRNNELNNSSSRNSSNNNNNNNLMITRNRRHSSRL…	ATGGATGATACTAATAACAATTATGAAAAATATCATTTATTACATAATATTATCGGTTGTAATATTTCATTTCATTCTTGTTTTATATCAATAACAACACCATCACCATCGATATCGTCAAGATCATTGTATAGTAATAATTCTTCATCTACAGTATTCACATCAAATGGATGTCCAACAATACCTAGTTTGAAACAATTTGAAATTTTCTATTCAACAATACATGCTTATTTAGCTTGTACAGTGTGTTTATTTGGCACGGGAACAAATCTTTTAAATTCAATTATATTAACACAAGAACAAATGCGTAATCCAACAAATACTTTATTAACTGGTATAGCAATTGTAGACAGTTTAACAATGTTAGCATATGGCCTACAAGTTATCTATTTACATTTT…
Schistosoma mansoni	Smp_128940	Sha_400178		2.86	Y	2.3e-06	2.5e-06	C - Metabotropic Glutamate			7	6	3	c4q0n2_schma		K04611	Receptor|Class C. Metabotropic glutamate receptor family|Biogenic amine|Glutamate (metabotropic) [Table]| MXR; metabotropic X receptor	tr|G4V9E9|G4V9E9_SCHMA Putative metabotropic glutamate receptor OS=Schistosoma mansoni GN=Smp_128940 PE=3 SV=1	sp#Q14831#GRM7_HUMAN Metabotropic glutamate receptor 7 OS=Homo sapiens GN=GRM7 PE=1 SV=1	CHEMBL3228#[O00222]	MSPDYPEEYVKDQREKDELETSQLTKLARLCATQSEKEIKLGKLRQQGSGGSDQSVNPEGVDGLKTIVSLQNCAISTSNIVLIPPGGHKFPKSRRPKCYAACWICEPGRHKYESTCTEDDSEYLYYGGDVLLGGLFPIHQRRIIDKGILQEPQLTANGYKLLEAMLYAIDNINSRENYLNFSLGALIFDTCENPDNAFMQTLHFIVNDTKKTGLEEQYTQRSTETYVTAVVGGSQSDVSISVANMLKFLDIPQISYMSASSQLDDADKYTYFMRTVPSISMTTDVIIDLLRKYNWFYVNVVLDSSEHGESNYGVFMEKLNGFSQIICIAKNVRLITYPLDVNDIGRRLKTLLDSPASVNILLVTSYTASLAVSELLKWNQPDLDRFLWIGTNGLISTFR…	ATGTCACCTGATTATCCGGAAGAATATGTCAAAGACCAACGTGAAAAGGATGAACTCGAAACCAGTCAACTGACAAAGTTGGCCAGATTATGTGCAACTCAGTCGGAGAAAGAAATTAAACTAGGAAAGTTACGTCAACAGGGGAGTGGAGGTTCTGACCAATCAGTAAATCCAGAAGGTGTTGACGGTCTAAAAACTATAGTCAGCCTACAGAACTGTGCCATCAGCACATCAAATATCGTCCTGATTCCACCTGGAGGACATAAATTTCCCAAGAGTAGAAGACCGAAATGTTACGCTGCTTGTTGGATCTGTGAACCTGGTAGACATAAATATGAATCGACTTGCACAGAAGATGATTCAGAATATTTATATTATGGGGGTGATGTTTTATTGGGT…
Schistosoma mansoni	Smp_129810	Sha_106996		0.32	Y	0.00075	0.001	A - Rhodopsin	Peptide		7	6	1	c3ytb0_brafl	1085_mGPR139_1085			tr|G4VS40|G4VS40_SCHMA Putative rhodopsin-like orphan GPCR OS=Schistosoma mansoni GN=Smp_129810 PE=4 SV=1			MDTNHTTNSTMNLPTLVILIKNICIPFYLLILIFGLFGNGLTVVILQSKRLQQSSTLIYLTVLAIVDIFYLLTGLLVTIINYTFLFPSDIRHYSLISCILTPYLSYTLAYLSVWLLVSVTVDRAIWVVQPFNAKRVCTTRNAWLTIFSITIILFVFDSHFFWTMNYNIDTMNSTINTTYYKCTPSYFTQTIFPYIDLLLVCVIPCLFMLIANGLIGIQLKRMSDFNKKRQKNRLFLNHASMQQQQQQQQQQQPTQGSLKCACALTTGKLTNDTRLNDDMPTNVSGIQYPRKRCKSNALKHCVKNSIKGRSNMNRSSSLTAMLLAINMFFMISVCPLLVYDVIYFAFNLNTWIEKDELIRGVLVFGIERFVYVLWYTNFAVHFLLYCLSGPQFRAQAKHW…	ATGGATACTAATCATACAACTAATTCAACTATGAATCTTCCAACTTTAGTTATATTAATTAAAAATATTTGTATACCTTTCTATTTATTAATATTAATATTTGGTTTATTTGGTAATGGTTTAACTGTAGTTATATTACAATCAAAACGTTTACAACAATCTAGTACATTAATATATTTAACTGTATTAGCTATTGTTGATATCTTTTATTTACTTACTGGTTTATTAGTTACTATCATTAATTATACATTTTTATTTCCAAGTGATATTAGGCATTATTCATTGATTTCATGTATTTTAACACCATATTTAAGTTATACATTAGCTTATTTAAGTGTATGGTTATTAGTATCAGTAACTGTAGATAGAGCAATATGGGTTGTACAACCATTTAATGCT…
Schistosoma mansoni	Smp_133550	Sha_108331		7.05	Y	0.0015	0.0016	A - Rhodopsin	Peptide		6	6	1	q9y073_lymst	1150_mNPFF2_1150	K04209	Receptor|Class A. Rhodopsin family|Neuropeptide|Neuropeptide Y [Table]| NPYNR; neuropeptide Y receptor, invertebrate	tr|G4VQD0|G4VQD0_SCHMA Putative neuropeptide F-like receptor OS=Schistosoma mansoni GN=Smp_133550 PE=3 SV=1	sp#Q9VNM1#NPFR1_DROME Neuropeptide F receptor OS=Drosophila melanogaster GN=NPFR1 PE=1 SV=3	CHEMBL2858#[P42866]	MNQTFTNNWVDEINPKANLSNLPIYSKSDQLPTSKAHIFPTSLQLNQPKYQTSQSLLLFDFSSDLGKTEHSSHRIPSWRNFLICIYTLLTICGATFNLILIFALLKFRKQTLSHNITNLFVLCLAVSDIFLCSVSMPIQLYYEMTENHKPSTDLCRVLFSSFGIPMYISCLTILLIAFDRYRLIVYPLKTQLTPKAAFGLIIIVILFSALNSIPVALQVNSEGVNDYHYCVESWPSPQLRFAYSVSIFVILVLLPLSASGGFYLAIYRRLKQRPCQLNASKEAEKRKRHLLWYTMNQSLPIMNENFTMNSSIDLMKPNMNIIPGRHIKIIDLLLKLFAMGSACVNPLLYGWLNEPIRVVMRRQYSRFEGCFKCFKISRRRGNNNKHMKNYVEEQNLQKR…	ATGAATCAAACGTTCACAAATAATTGGGTTGATGAAATCAATCCTAAAGCCAACTTATCGAATTTACCAATTTATTCAAAATCTGATCAATTACCAACATCTAAAGCACATATTTTTCCGACATCTTTACAATTAAATCAACCGAAATATCAAACATCACAATCTCTATTATTATTTGATTTCTCTTCAGATCTAGGCAAAACTGAGCATTCATCGCATCGTATACCAAGTTGGCGTAATTTCCTAATTTGTATTTACACTCTATTAACAATATGTGGTGCAACATTCAATTTAATTTTAATATTTGCCTTGTTAAAATTTAGAAAACAAACATTATCGCACAATATTACAAATTTGTTTGTATTATGCTTAGCTGTATCCGATATATTTTTGTGTTCG…
Schistosoma mansoni	Smp_134350	Sha_104627		0	Y	0.0027	0.0029	A - Rhodopsin	Peptide		5	5	1	XP_002730943	1389_mTRHR_1389	K04282	Receptor|Class A. Rhodopsin family|Hypothalamic hormone|Thyrotropin-releasing hormone| TRHR; thyrotropin-releasing hormone receptor	tr|G4VQ17|G4VQ17_SCHMA Putative thyrotropin-releasing hormone receptor OS=Schistosoma mansoni GN=Smp_134350 PE=3 SV=1	sp#O93603#TRFR_CHICK Thyrotropin-releasing hormone receptor OS=Gallus gallus GN=TRHR PE=2 SV=1	CHEMBL1770037#[P33766]	MDTNFTLLNMNKNISLIPLILYSLPYKLVGTISLSVILTVGVIGNIFVMLVLTLSSKLHTPTNCYLISLSASDLLVLMTSTTLMVQEFYQPYNHWRLGNFACQLSVCLQYLSVDASALSICAFSVERWVGICYPMRAHYMCTIKRAIKIITGIWIFTLTYNIPWIFMSTTVKQYSEYGSFETCTFKFKRTAYKAIYMCDLIVFYVLPLLITSVMYCQISWRLFRTDNKGISLVGQQINFNQIISSGKTERSYATISETQHNLKLRKVINRARARRQICQYLSKIKGLTNTSNCLQME	ATGGATACTAATTTCACATTATTAAATATGAATAAGAATATCTCCTTAATTCCTCTAATTCTTTATTCTTTACCATATAAACTAGTAGGTACCATTTCATTATCAGTTATTTTAACAGTCGGTGTTATTGGAAATATATTTGTTATGTTAGTATTAACATTATCATCAAAATTACATACACCAACAAATTGTTATCTTATTTCATTATCAGCTAGTGATTTACTTGTTTTAATGACAAGTACAACATTAATGGTACAAGAATTTTATCAACCATACAATCATTGGAGACTAGGAAATTTTGCCTGTCAATTAAGTGTTTGTTTACAATATTTAAGTGTAGATGCTTCAGCATTATCTATATGTGCATTTTCTGTTGAAAGATGGGTTGGAATTTGTTAT…
Schistosoma mansoni	Smp_134820	Sha_102533		0.72	Y	1.2e-05	1.7e-05	A - Rhodopsin	Peptide		7	7	1	c4q3i6_schma	124_h5HT1B_124	K04153	Receptor|Class A. Rhodopsin family|Biogenic amine [Fig]|Serotonin [Table]| HTR1; 5-hydroxytryptamine receptor 1	tr|G4VFR6|G4VFR6_SCHMA Putative 5-hydroxytryptamine receptor OS=Schistosoma mansoni GN=Smp_134820 PE=4 SV=1	sp#P49144#5HT1B_RABIT 5-hydroxytryptamine receptor 1B OS=Oryctolagus cuniculus GN=HTR1B PE=2 SV=1	CHEMBL2183#[P97288]	MKISVTYPNWAFLILSIIFLFITLLTAIGNALVFAALFRFRKLRTTSNLLIGNLALSDLLLAITVLPISATTDATGIWLFGPVMCDIWLTIDVFYCTASVWSLVTIAFDRFTATTFPIWYRGNKNRRRVICYILFVWILSGLICLPGLLVLNHYECVLFTEAYYIVYSAMGSFIIPFIIMIILYAKIFFILQQRTRLIRQSRRIHNKSLLECMIIHEKPLNEQSIDKNLLTIPNTSTSLISSMTTTKPILTNIKIAVDAPNQVMERAEQRERRATKRMGLIIIIFALSWIPFTLMYLVRGLCGEQFCPDISDLRKFVTWLGYVNSTINPILYALFNVHFRQAFIYFLKCTHINSHERHHQQQQQDHEKSILMKLPPPPPPPLSQQQQ	ATGAAAATAAGTGTAACATATCCAAATTGGGCATTTTTAATTTTATCTATTATATTCTTATTTATAACTTTATTAACAGCAATTGGAAATGCTTTGGTATTTGCAGCATTATTTCGTTTTAGAAAACTTCGTACAACATCTAATCTTTTAATTGGAAATTTAGCATTAAGTGATCTTTTATTAGCAATTACAGTATTACCAATATCTGCAACAACTGATGCAACTGGTATATGGTTATTTGGACCAGTAATGTGTGATATTTGGTTAACTATTGATGTTTTTTATTGTACAGCATCAGTATGGAGTTTAGTTACAATAGCATTTGATCGTTTCACTGCTACAACATTTCCAATATGGTATCGTGGTAATAAAAATAGACGACGTGTTATTTGTTATATA…
Schistosoma mansoni	Smp_139180	Sha_Exo_6		0.76	Y	4.8e-47	2.9e-39	F - Frizzled			8	6	1			K02375	Receptor|Others|Wnt signaling|Frizzled / Smoothened family| FZD5_8, fz2; frizzled 5/8	tr|G4LUU9|G4LUU9_SCHMA Frizzled, putative OS=Schistosoma mansoni GN=Smp_139180 PE=4 SV=1	sp#O93274#FZD8_XENLA Frizzled-8 OS=Xenopus laevis GN=fzd8 PE=2 SV=1	CHEMBL1795175#[P97698]	MKDIILGKGDEISSSHELLTLMNQIHSFNRLNPSLSNYKSFHKNHSYPNIPPSEILNQLHEHLSSSLMDGQKRSSHRKVNGKLEEDLKTSKTYQKTLGPVICLPCKCRDPFIVWMKPPFNEVITGDISGCLPSCHSPTFSNQSDKTFATFWLGLWAVLCILSTLATVTTFLADPSRFQYPERPIIYLSACYFMIALGYLIRVGMGHEAIACDGPILRISTTGPAQCSVVFLLTYVFGMASSVWWVILTLTWFLAAGLKWGTEAIAKYSQIYHFFAWFLPGTKAIIILILSAIDGDPIGGLCTVGSIHLNYLRLFILIPMCIYLTLGTIFLLAGFVALFKIRNEIKLQTRGHLKTDKLEKLMIRIGIFGVLYTVPATIVIACYCYELYNRDIWNKAHNCP…	ATGAAAGATATTATTCTTGGTAAAGGTGATGAAATCTCATCTAGTCATGAATTATTAACTTTAATGAATCAAATTCATTCATTCAATCGATTAAATCCAAGTTTATCAAATTATAAATCATTTCATAAAAACCATAGTTATCCAAATATACCTCCATCAGAGATATTAAATCAGTTGCATGAACATTTGTCAAGCAGTTTGATGGATGGTCAGAAACGATCAAGCCATCGAAAAGTCAATGGAAAACTTGAAGAAGATTTAAAAACTTCCAAAACTTATCAAAAAACTTTAGGTCCAGTTATATGTTTACCATGTAAATGTCGTGATCCATTTATAGTATGGATGAAACCACCATTTAATGAAGTCATCACTGGTGATATATCTGGTTGTTTACCATCT…
Schistosoma mansoni	Smp_141880	Sha_100915		0.08	Y	0.00028	0.00032	A - Rhodopsin	Peptide		7	7	2	c4q720_schma	1338_mNTSR1_1338			tr|G4VQG1|G4VQG1_SCHMA Putative neuropeptide receptor OS=Schistosoma mansoni GN=Smp_141880 PE=3 SV=1	sp#Q8ITC7#CAPAR_DROME Neuropeptides capa receptor OS=Drosophila melanogaster GN=capaR PE=2 SV=3	CHEMBL3041#[P79350]	MNVNTTNCNELVDELKFMWIEHELGPQRMSLTRQILIGIVYTAIFCTGLLGNLATCIVIARNSFMHTRTNCYLFTLSVSDLLLLIFGLPFELQTVLNKSYPWTLGTVFCRFRIFLTELCPLVSILILTIFSVERYLSICHPFRKILRFSQYDAGHPCNRTLYMHNANSKASHSSERISKVINSQMRNSTQIYYSNSQPHYKRGHTPYIVQINALKSCFLLIFCVWIIGSCCAIVIAGLSNVFYAVNLPTIDTFINNTCTDHYHTAVIQFYLTSDCLLNSEMWTPGEALPDSAVCAPSNDSEWAAYLSIPVVLQLWTFLFFFTPMVIMSVLYGLMAIQLSHSNLGLRAQSNSKHRKVKSSSCSISKTRSSGSCRRGIVRMLVAVVVAFFICWAPFHLQRV…	ATGAATGTAAATACTACAAACTGTAATGAACTAGTAGATGAATTGAAATTTATGTGGATAGAACATGAATTAGGACCACAACGAATGTCGCTAACACGTCAAATCTTAATTGGAATTGTATATACCGCTATTTTTTGTACTGGTCTACTTGGTAATTTGGCTACATGTATCGTGATTGCTCGTAATTCGTTTATGCATACCAGAACAAATTGTTATTTATTTACATTGTCTGTCAGTGATTTATTGTTACTAATTTTTGGTCTCCCTTTTGAACTCCAAACTGTTTTGAATAAATCGTATCCATGGACATTGGGAACAGTGTTTTGTCGGTTCAGAATCTTTTTAACTGAATTATGTCCCTTAGTGAGTATACTGATCTTAACAATATTCAGCGTTGAA…
Schistosoma mansoni	Smp_145520	Sha_104648		0	Y	1.5e-05	1.7e-05	A - Rhodopsin	Amine	Serotonin	7	7	1	c4q8w4_schma	1372_bA1AA_1372			tr|G4VIY3|G4VIY3_SCHMA Putative adrenoreceptor OS=Schistosoma mansoni GN=Smp_145520 PE=3 SV=1	sp#P18130#ADA1A_BOVIN Alpha-1A adrenergic receptor OS=Bos taurus GN=ADRA1A PE=2 SV=1	CHEMBL2014#[P41146]	MNHLFSNNNTFPENEYRMEACHANISYGLFNTNSNFINDLVNLTKVESEMFSEWRFALNIIIISLQILSGIFIFGGNLLVISAVATTKGLRRITDLYIVSLALADLLVAVLILPHFIMRQVYGYWPYESHELCIYWLSLNVFLCSASILNICCISVDRYIAINYPMKYISKRTRRTAFLMIGGAWVASFLVMTPPIFGSQHHNGVGSCYIRIDVGYRFLTAISIFFVPSLVVGFIWQDTIDKTVDASMNDRLKDQQREDEHRINSQNKRIVDSKPKHSRTHTRMICQRRKRIVYNSEKKTVKTVALVVCCFVLFWLPFTTLYLMEAICECLFSEAIFMGTGWIAYLNSICNPFIYAFCNTKYAKAFKRLLHIGSNNWKI	ATGAATCACCTATTTTCAAATAACAACACTTTCCCCGAAAACGAATATAGAATGGAGGCATGTCATGCAAATATCTCTTATGGATTATTCAACACAAATTCTAATTTTATCAATGATCTCGTTAATCTAACAAAAGTGGAAAGTGAAATGTTCAGTGAATGGAGATTTGCATTGAACATAATTATCATCTCTCTCCAAATCTTATCTGGCATTTTTATATTTGGTGGTAATTTACTAGTTATTTCAGCTGTTGCAACGACTAAGGGATTGAGACGTATAACTGATCTCTACATTGTATCACTTGCTTTGGCTGATCTACTTGTTGCAGTCCTAATTCTACCGCATTTTATTATGCGTCAAGTTTACGGTTATTGGCCATATGAATCACACGAATTATGT…
Schistosoma mansoni	Smp_145540	Sha_108343		6.68	Y	0.00044	0.00054	A - Rhodopsin	Amine	Muscarinic acetylcholine	6	9	1	c4q8y1_schma	90_hCHRM5_90	K04134	Receptor|Class A. Rhodopsin family|Biogenic amine [Fig]|Acetylcholine (muscarinic) [Table]| CHRMN; muscarinic acetylcholine receptor	tr|G4VIZ1|G4VIZ1_SCHMA Putative muscarinic acetylcholine (GAR) receptor OS=Schistosoma mansoni GN=Smp_145540 PE=3 SV=1	sp#P30544#ACM4_XENLA Muscarinic acetylcholine receptor M4 OS=Xenopus laevis GN=chrm4 PE=3 SV=1	CHEMBL5414#[Q8K4Z4]	MNLLFCFLQNILSCIILLHYEFYTVKSENRVAIQNNGVKFSQFKSFFDISPDYLKWSENQRAQLESITINLASNKTTHVMGPLINPLEQSSVTHSDFRHSANKRTSKQAPDEDKNTINSDIEKANSSSVIDESNEGNVTASTVVYSGTTSVILALLTAIVSFITIVGNILVLISFFVERALRTASNYFIASLAVTDVLIGFFSMNFYTLYLLLGRWPLGRLSCDLWLSLDYTACLTSQYTVLIITIDRFCSVRIPAKYRNWRTERKILILVAVTWIIPSSVFFTTIMGWPYFHTDGNPRPDDECYAEFATDPIFNTVFTVCYFWVTLCVMLVLYVGIYRVAADLQKRSDEKRNRVSGLITNNIQNNKTTTHMLLNNQRASSHGVNQKTTNNHNYPYNSS…	ATGAATCTATTATTTTGTTTTCTTCAAAATATTTTATCTTGTATTATATTGCTTCACTATGAGTTTTATACCGTGAAAAGTGAAAACAGAGTAGCAATTCAAAATAATGGGGTGAAATTTTCTCAATTCAAATCATTTTTCGACATATCGCCAGATTATCTCAAATGGTCGGAGAATCAACGTGCACAACTAGAATCGATTACAATTAATCTAGCATCAAACAAAACGACTCACGTTATGGGACCTTTAATCAATCCATTAGAGCAATCTTCGGTAACTCACAGTGATTTTAGACACAGTGCAAATAAACGAACATCGAAGCAAGCACCTGATGAGGATAAAAATACTATTAATTCTGATATCGAAAAAGCAAACTCTAGTTCCGTGATCGATGAATCT…
Schistosoma mansoni	Smp_148210	Sha_101211		4.16	Y	1.1e-09	1.2e-09	A - Rhodopsin	Amine	Serotonin	6	6	1	c4pzd3_schma	1042_m5HT1A_1042	K04163	Receptor|Class A. Rhodopsin family|Biogenic amine [Fig]|Serotonin [Table]| HTR7; 5-hydroxytryptamine receptor 7	tr|G4VBX8|G4VBX8_SCHMA Putative biogenic amine (5HT) receptor OS=Schistosoma mansoni GN=Smp_148210 PE=3 SV=1	sp#P20905#5HT1R_DROME 5-hydroxytryptamine receptor 1 OS=Drosophila melanogaster GN=5-HT7 PE=2 SV=1	CHEMBL5649#[Q8TCW9]	MIPIEDTNNNINISTSMNKSKEVLLSTPFVNTMIIIGIFLTICSICTFIGNLLVVLAIGLVKKLRTPSNFLIVSLAVSDLLVGLLVQPLATLRELYGYWPFGEGMCDMFISFDVLMCTASILNLCAISIDRYLAITRPLRYAAKRTPKRMMIMILLVWLFSALISIPPMFGFKEPFVTGLCEYSSNIIYQIYATCGAFYIPLIVMLILYGRILILARNMAHADAKQQRSLVGSNWVCPKLPPVKKRNSRHQNESKAVKTLGIIMGCFCLCWLPFFIIAV	AAATGATACCGATTGAGGATACTAATAATAATATTAATATTAGTACTAGTATGAATAAAAGTAAAGAAGTGTTATTATCAACACCATTTGTCAACACAATGATTATAATCGGTATATTTTTAACTATTTGCAGTATTTGTACATTTATTGGTAATCTCTTAGTAGTTTTAGCTATTGGATTAGTAAAAAAATTACGTACACCAAGTAATTTTTTAATTGTTAGCTTAGCTGTAAGTGATTTATTAGTTGGTTTATTAGTTCAACCATTAGCAACATTACGTGAATTATATGGTTATTGGCCATTTGGTGAAGGTATGTGTGATATGTTCATTTCATTTGATGTATTAATGTGTACAGCATCAATTTTAAATTTATGCGCTATATCAATTGATCGATATT…
Schistosoma mansoni	Smp_149170	Sha_107377		0.5	Y	0.0007	0.00082	A - Rhodopsin	Peptide		6	6	2	c4qau9_schma				tr|G4VH92|G4VH92_SCHMA Putative dro/myosuppressin receptor OS=Schistosoma mansoni GN=Smp_149170 PE=4 SV=1			MNECIPSLLELINQTNPLNTSSSSSSSSSPSNNTEPIINYSLIKFGTEFSKIHGPLSLAVCLFGIPANFVNIIVLTRRELSQNATNHLLLWLAVADLLLMILYAPCLYHFYIIHPHPMKNPIYTPSKLWIIYQEIVVSCALMLHSLALWLAVLLALFRYIHVGFPISGSIYTTRKRAFYSALLITIFCIFVAIPNILVNHSESCLGPTLNYKSINGGIWNMKNIAPSFLLTILTILLISELQKAIKRRKALFIHRDKSLSIIKYNKKQSSLSMRQSTSSPSTLPSTLPLYNNDESKKLSRENRTTALLLTIVLCFLVIELPQGILVTCIHLIDQFEEKVYQHLGDLLDFLTLLNESISFIIYTTMSNQFRQTFCNIFCPILIKNKTSLLNDQQTIIQYR…	ATGAATGAATGTATTCCATCCTTATTGGAATTAATTAATCAAACGAATCCATTGAATACCTCCTCATCATCATCCTCTTCTTCTTCTCCATCAAATAATACTGAACCGATTATCAATTATAGTCTTATTAAATTTGGTACAGAATTTAGTAAAATACATGGTCCATTAAGTTTAGCTGTATGTTTATTTGGTATACCAGCGAATTTTGTAAATATCATTGTATTAACACGACGTGAATTATCACAGAATGCCACTAATCATTTATTATTATGGTTAGCTGTTGCTGATTTATTATTAATGATATTATATGCACCATGTTTATATCATTTTTATATTATACATCCACATCCTATGAAAAATCCAATTTATACACCAAGTAAATTATGGATTATCTATCAA…
Schistosoma mansoni	Smp_149580	Sha_101834		0.16	Y	0.00017	0.00021	A - Rhodopsin	Peptide		7	7	1	c4qb18_schma	1085_mGPR139_1085			tr|G4LXZ6|G4LXZ6_SCHMA Peptide (FMRFamide/somatostatin)-like receptor,putative OS=Schistosoma mansoni GN=Smp_149580 PE=4 SV=1	sp#Q9VZW5#FMAR_DROME FMRFamide receptor OS=Drosophila melanogaster GN=FR PE=2 SV=1	CHEMBL5307#[A5A4K9]	MITILCLRFLNTHIAPFIVILGIIGNVLSIIVLRNRRMKSPVSIYLISLSVFDILLLVCAVVLFFEYPFAEEENSSFLPYMQNSSTEDYFSTLNKLVNKTIDHTKINNITTAHRIYALIQAHFIYPIALTAQTSTIWITVSLTVERYIAGCYPLHANVLSSVPKSRLVVCCCMICAIVYNIPRWFEITTQSVNTTESNYSQYSIQYDWHSIFRLVYYTWGYILVMFLLPLIALLVMNIRLMYALRRSDFALCKPLQPTQYLDTPHNKSITRMIIVVVGVFIACQLPALIFNIYFGIVSPKVLPYGWCALSELRNFLVVVNSSVNFIVYCVMGAKFRRSFIHVITPCWEIKLANTTNNNNTRKPTVRLITLRSDVTEL	ATGATTACCATCCTATGTTTACGATTCCTCAATACACATATTGCTCCATTTATTGTCATTTTGGGTATAATTGGTAATGTACTATCTATTATTGTATTAAGAAATCGACGTATGAAATCACCAGTTTCAATTTATTTAATTAGTTTATCAGTATTTGATATATTACTATTGGTTTGTGCTGTTGTATTATTTTTTGAATATCCTTTTGCTGAAGAAGAGAATTCATCATTTTTACCATATATGCAGAATTCCTCAACAGAAGATTATTTTAGCACATTAAATAAACTAGTAAACAAGACAATTGATCATACTAAAATCAATAATATCACTACAGCACATCGTATTTATGCACTTATTCAAGCACATTTCATTTATCCAATTGCATTAACAGCACAAACT…
Schistosoma mansoni	Smp_149770	Sha_Exo_2		0.3	Y	0.00075	0.00083	A - Rhodopsin	Amine	Serotonin	5	5	1	c4qbb5_schma	89_h5HT1A_89	K04153	Receptor|Class A. Rhodopsin family|Biogenic amine [Fig]|Serotonin [Table]| HTR1; 5-hydroxytryptamine receptor 1	tr|G4VI55|G4VI55_SCHMA Putative g-protein coupled receptor OS=Schistosoma mansoni GN=Smp_149770 PE=3 SV=1	sp#O42385#5H1AA_TAKRU 5-hydroxytryptamine receptor 1A-alpha OS=Takifugu rubripes GN=htr1aa PE=3 SV=1	CHEMBL322#[P14842]	MVATLPMPVAAIYEISEDWWLDWYQQVKATMQLNSFLKFIESNSILQKKALCDFWVCSDVLCCTASILHLVGIALDRYWAVTNAEYIRRRTGRRIGIMIGIFWFLSVLISIPARFHTTRSYNYGSYTSDLNLNEPPSCRINQEHGYTVFSNIGAFYMPMIFIIGIYARIYQVARARIRRSAFKQSGTSNLCMSQWKQPQSKQQQQQHRQYSFRHHLNTYDDITITSNLIPIQQTQVNRERLEAKRERKAILTLAIITGCFLLCWLPFFIVALISPFINNLNITKFGQSMILWLGYSNSLLNPIIYTIFSPDFRNAFRKILFGRYNLRSLSR	ATGGTTGCAACACTTCCAATGCCAGTAGCCGCTATCTATGAAATCTCTGAAGATTGGTGGTTGGATTGGTATCAACAAGTGAAAGCTACTATGCAGTTGAATTCCTTTCTAAAGTTCATTGAATCTAACAGTATATTGCAAAAAAAGGCATTATGTGATTTCTGGGTATGTTCCGATGTACTTTGTTGTACAGCATCAATACTTCATTTAGTCGGTATAGCATTAGATCGTTATTGGGCTGTAACAAATGCAGAATATATTCGTCGAAGAACAGGTCGTCGAATAGGAATTATGATTGGAATATTTTGGTTTTTATCTGTATTAATTTCAATTCCAGCAAGATTTCATACTACAAGATCATATAATTATGGTAGTTATACATCTGATTTAAATTTAAAT…
Schistosoma mansoni	Smp_150180	Sha_100790		1.22	Y	0.0004	0.00049	A - Rhodopsin	Amine	Serotonin	7	7	1	c4qbd5_schma	1599_m5HT1F_1599	K04153	Receptor|Class A. Rhodopsin family|Biogenic amine [Fig]|Serotonin [Table]| HTR1; 5-hydroxytryptamine receptor 1	tr|G4VF14|G4VF14_SCHMA Putative amine GPCR OS=Schistosoma mansoni GN=Smp_150180 PE=4 SV=1	sp#Q18775#DOPR4_CAEEL Dopamine receptor 4 OS=Caenorhabditis elegans GN=dop-4 PE=2 SV=2	CHEMBL3176#[O43603]	MHQPDQDNDIYLLHSNTNSNGTIINKSNVDNMTKGIMISNYTMTDDYNLWKTILLGVLLIVAALLTITGNVLVFIAFLRERYMRKNLTNWFLVSLAIADLLVGIIVMPFAIYHTLYDAYWPFGRDWCDIWHAFDVLSSTASILNLCAIALERFWATENPITHTSMRTRRHCLLMLTIVWICSVLISFPAILWWRNTQDYDNSSPEVCHFTSDSIYLFVSSCVSFYIPLVVMLVVYARIYRTANNLMKYQTDFKRSYSFSILSCLSHPQDSQRFKKSQCQKSQILPFQSSTYTKNPQRLQFKQWNSSTWRYEQNHFTDYQCNNNKDKKYLKNHSSVSNEKCNTSQIEINSLSKTKCWINQLREFARKKCVCKFAREQKAAKTLGIIMGLFILCWLPFFIC…	ATGCATCAACCAGATCAAGACAATGATATTTACTTACTACATTCTAATACTAATAGTAATGGTACTATTATCAATAAAAGTAACGTTGACAACATGACAAAGGGGATAATGATTTCAAATTATACAATGACAGATGATTACAACTTATGGAAAACTATATTACTTGGAGTTCTATTAATTGTTGCTGCCTTGTTAACTATAACTGGAAATGTTCTAGTTTTTATAGCTTTTCTTCGTGAAAGATATATGCGTAAAAATTTAACTAATTGGTTTTTGGTTTCTTTAGCTATAGCAGATTTATTAGTTGGAATTATTGTTATGCCATTTGCTATTTATCATACATTATATGATGCATATTGGCCATTTGGACGTGATTGGTGCGATATATGGCATGCATTT…
Schistosoma mansoni	Smp_150370	Sha_101475		1.12	Y	2.7e-23	3e-23	C - Metabotropic Glutamate			7	8	2	b3n052_droan		K04605	Receptor|Class C. Metabotropic glutamate receptor family|Biogenic amine|Glutamate (metabotropic) [Table]| GRM2_3; metabotropic glutamate receptor 2/3	tr|G4VAL7|G4VAL7_SCHMA Putative metabotropic glutamate receptor 2, 3 (Mglur group 2) OS=Schistosoma mansoni GN=Smp_150370 PE=3 SV=1	sp#P91685#GRM_DROME Metabotropic glutamate receptor OS=Drosophila melanogaster GN=mGluRA PE=1 SV=2	CHEMBL3033#[Q80T35]	MGRNRKIRTNQLQIKISTIKLFKANNIQYNYGNYVAFDENGDGYGQYSIYNYARDPYTGQYHYRLVGDFQGGKLTMRARPIWPGGESKKFPVSQCSEECGFGEVRRLDKKQQCCWSCETCGVDQRVVNLTHCETCPFQHWPSKDKRTCELLELHYIDISTWFAIVPITFSSLGILITGGVILTWVFYSDTPLIRATGRELAYVQLAGCLVCYSCAFILIARPSIFTCSLQRILIGLGFAMMYASLLTKTNRIARIFDAAKRTTKRPVYISPRSQLAISGSLIALQLSLSAIWFGFDSPDTRIDEIRPGYLVLRCAMKDKSFLISLAYNMILIIVCTAYAVKTRQIPENFNESKFIGFTMYTTCIIWLAFLPMYYATISNHQIQIATLCISINLSASVML…	ATGGGTAGAAATAGAAAAATTAGAACTAATCAGTTACAGATTAAAATAAGTACAATTAAATTATTTAAAGCAAATAATATACAATATAATTATGGCAACTATGTTGCATTCGATGAAAACGGTGATGGTTATGGACAATATTCAATATATAATTATGCGCGTGATCCATACACTGGTCAGTATCATTATCGTTTAGTCGGTGATTTTCAAGGTGGTAAACTTACAATGCGTGCACGACCTATATGGCCGGGTGGTGAATCAAAAAAGTTTCCAGTTAGCCAATGTTCAGAAGAATGTGGATTTGGTGAAGTTCGACGTTTAGACAAGAAACAACAGTGTTGTTGGTCATGCGAAACATGCGGTGTAGACCAACGCGTAGTTAATTTAACTCACTGTGAA…
Schistosoma mansoni	Smp_155340	Sha_106306		0.07	Y	6.3e-35	3.7e-19	F - Frizzled			7	6	2			K02375	Receptor|Others|Wnt signaling|Frizzled / Smoothened family| FZD5_8, fz2; frizzled 5/8	tr|G4LUN2|G4LUN2_SCHMA Frizzled, putative OS=Schistosoma mansoni GN=Smp_155340 PE=4 SV=1	sp#Q61091#FZD8_MOUSE Frizzled-8 OS=Mus musculus GN=Fzd8 PE=1 SV=2	CHEMBL5517#[Q8N474]	MIFGIFEKAHQFYPLVQINCSKDLRFLLCSIYTPICIKGYPHFLPPCRSICQRVKAGCSPIMEHYEFPWPERMNCEQFPEYNNPQGILCMERNLTHEEQLELQSINIKNYQSIQSINQSSINQLNELSNSIQGISDPLGTSNSLGTEKYDQIKTLSIEDIELKNQFNDDASYILFKEAIKNDNISQLKTTFPNLHLKCTCDCRPPLINIKNLGMNSHEKITVADIKDCSMPCYTPYYPINSSYHFTTFWLGIWSIFCAISTLITIFTFIIDSYRFQYPELPLIYLSLCYFMISMGYLIRVFMGHQAIACDSLPNQYENLQNDLTQTTMNNNHNHDWFGYNPTNIHENLKSVTIYPDTITTTTTVAKATMTTNELSMITSKTTSNLLKSPNQLIRSKILR…	ATGATTTTTGGAATATTTGAAAAGGCTCATCAATTCTATCCATTAGTTCAAATTAATTGTTCAAAAGATTTAAGATTTTTATTATGTTCTATTTATACACCAATATGTATTAAAGGTTATCCACATTTTTTACCACCATGTCGTTCTATATGTCAACGTGTTAAAGCTGGTTGTTCACCAATTATGGAACATTATGAATTTCCATGGCCAGAACGTATGAATTGTGAACAATTTCCAGAATATAATAATCCTCAAGGTATATTATGTATGGAACGTAATTTAACCCATGAAGAACAATTAGAATTACAATCAATTAATATTAAAAATTATCAATCTATTCAATCAATAAATCAATCATCAATAAATCAATTGAATGAATTATCAAACAGTATACAAGGA…
Schistosoma mansoni	Smp_157640	-		-	N			Unclassified			6	8	1	e0vkp7_pedhc	1158_susGHSR_1158			tr|G4VAJ0|G4VAJ0_SCHMA Putative peptide (FMRFamide/neurokinin-3)-like receptor OS=Schistosoma mansoni GN=Smp_157640 PE=4 SV=1	sp#Q9VZW5#FMAR_DROME FMRFamide receptor OS=Drosophila melanogaster GN=FR PE=2 SV=1		MSHFNITQTNFYNESIELIQLFHLVRTICMKGLIPIICIIGISTNSLNILVLTKLRMRSLTNNYLLAVAVCDLFYGITLLLLTLRTYDKFEMYTSYMYLLPYIMAFGNLCSNTACWLTCAFTAERYIAVSSPILARKICTKENCKWIILVICLFTFSVTLPDFLSYTVKWSETFQTNEIRTINDDFNDIEEFTLNENQTLIKTQSGEILNQNGWPIIIIILVVIGPLIILSVFNGLLIKSIIKASKIRLRMTKKTNEVVLPKIRYGIICITESLTNYTKNNSEQINNNESHECYSFKNDQMPYRITQLKQQQQRSSKRNIVTRVKMNELINNNKDSGRDPLKMDDQDNLPSITYRSYNSSQKLFTIHQSRIYFNEKDRITLMLIIIVVTFCIFTMPSAI…	ATGAGTCATTTCAATATTACACAAACTAATTTCTATAATGAATCTATTGAATTAATACAATTATTTCATTTAGTACGTACTATTTGTATGAAAGGATTAATACCTATCATTTGTATCATTGGTATATCAACTAATAGTTTAAATATACTTGTATTAACTAAATTAAGAATGCGTTCATTAACTAATAATTATTTACTTGCTGTAGCTGTATGTGATTTATTTTATGGTATAACATTATTATTACTTACATTAAGAACATATGATAAATTTGAAATGTATACATCATATATGTATTTATTACCATATATAATGGCATTTGGTAATTTATGTAGTAATACAGCATGTTGGTTAACATGTGCATTTACTGCTGAACGTTATATCGCTGTCTCATCACCAATT…
Schistosoma mansoni	Smp_161500	Sha_101230		1.21	Y	0.0022	0.0024	A - Rhodopsin	Peptide		6	8	1	e0vkf7_pedhc	1158_susGHSR_1158			tr|G4LXX9|G4LXX9_SCHMA Rhodopsin-like orphan GPCR, putative OS=Schistosoma mansoni GN=Smp_161500 PE=4 SV=1	sp#O43193#MTLR_HUMAN Motilin receptor OS=Homo sapiens GN=MLNR PE=2 SV=1	CHEMBL5307#[A5A4K9]	MLLEIYTTWIDFAKHFVPTALFVDRYVTIIYYILGFPGNFISLIIWSNKKMIKENSAAVYLAALSLNDIIVLIFALNRDLSRVWQIREYLLPGSCEIQNILSPAVQYASPLFVLSFTIERWLAICKPFYIDRICSSKRAIYICILIICSTILVCSGYAYIFITDINTCSKRHINPLIISVYLSCLEAVFSGIVPLLVLLFNCLVIKELAKVHHANKQLAMISNHLSLSSSSSTYCSTSQSNTIPKGNLSRPSYINNNNNNSNNNQCKNKIKKYFKNIFPKKISTNSTKKSSKKINKTIINKNSLNHSIINDTSSLNLIEQYNLFNENNKLLMNGQSNITNTTNTINTTNNTTYNNNNNELMNINYNDSYKIINNKRNNPSFKSTTLMLLTVSFYTILTT…	ATGCTATTAGAAATTTATACAACATGGATTGATTTTGCTAAACATTTTGTACCTACAGCATTATTTGTTGATCGTTATGTAACAATAATTTATTATATATTAGGTTTCCCTGGTAACTTTATTTCATTAATTATATGGTCTAATAAAAAAATGATTAAAGAAAATTCTGCTGCTGTTTATTTAGCTGCATTATCATTAAATGATATAATTGTATTAATATTTGCATTAAATAGAGATTTATCACGTGTATGGCAAATACGTGAATATTTATTACCTGGTTCATGTGAAATACAAAATATTTTATCACCAGCTGTACAATATGCATCACCATTATTTGTATTATCATTTACTATTGAAAGATGGTTAGCTATATGTAAACCATTTTATATTGATCGTATA…
Schistosoma mansoni	Smp_162980	Sha_Exo_7		1.42	Y	0.00056	0.00067	A - Rhodopsin	Peptide		6	8	0					tr|G4VT74|G4VT74_SCHMA Putative rhodopsin-like orphan GPCR OS=Schistosoma mansoni GN=Smp_162980 PE=4 SV=1			MNTTTTDILLNNSLHQCNNLHETDHISFIQSIISVILLSLICILGIIGNSLVIIVYCIKPKSNTNRFIINHTIMNNNTKQNVTGNKLDTLTIKNPGSNPSTFNKDHFNLTRKSNKLLLRRNTLSQQNLILLLAFIDLLTCVFILPWDIYRVANYAYDETIPIPIPIPIPIHEMYGNISIQNHTGMNDVKGFYTHYKLNAILTLLRNIIFACEGSVLAAIAFERYMILVQRGICKSICCLPLNTIENNKNMNGKTMNSVKVSSLFQKGTSARLNESTYDTTIHSTNVLADSSSVRTSPKLMNPRNSNGLKYKSNEVCKPNTCITSMLITVIIGTCLFECILIVLDLSKWDCQLTERLRELVNQVYILLTFLSFIIITYLYARIFRTVRENDLRKQRWLTV…	ATGAATACTACTACTACTGATATACTATTAAACAATTCATTGCATCAATGTAATAATTTACATGAAACAGATCATATATCCTTTATACAATCTATCATATCAGTGATTCTATTAAGTTTAATATGTATATTAGGTATTATTGGAAATAGTTTAGTCATTATTGTTTATTGTATTAAACCTAAAAGTAATACTAATCGTTTTATCATTAATCATACAATAATGAATAATAATACAAAACAGAATGTTACCGGTAATAAATTGGATACCTTGACGATAAAGAACCCAGGTTCGAATCCATCAACCTTCAATAAAGATCATTTCAATTTAACAAGAAAATCAAATAAATTGTTACTACGTAGAAATACATTAAGTCAACAAAATTTAATTTTACTTCTTGCA…
Schistosoma mansoni	Smp_164140	Sha_Exo_4		1.84	Y	3.8e-07	4.5e-07	A - Rhodopsin	Peptide		5	5	1	c3ycq8_brafl	1317_mRRH_1317	K04253	Receptor|Class A. Rhodopsin family|Vision|Opsin [Table]| RRH; visual pigment-like receptor peropsin	tr|G7YJG0|G7YJG0_CLOSI Retinochrome OS=Clonorchis sinensis GN=CLF_109512 PE=4 SV=1	sp#O35214#OPSX_MOUSE Visual pigment-like receptor peropsin OS=Mus musculus GN=Rrh PE=1 SV=1	CHEMBL1926498#[Q28691]	MLGNTYQFGFAFLLTGLLGLWLHTKNISRLAKINSILPYGLKTFHYHLAAACLGCIAITPFSAIGVYQKGWPFGHFGCQSYSFAGMLFGMTSIYLSCFICFFTMVEVLNLTYIRNFISNRYNYIPFGIWIIGAFWAILPLLGYGRYTLEPHKTSCLLDWTNMDESMKLYMFSLFIFGYILPFGIGIWSQHKLIQYAVSNANKNNKNTKKIEILIKEKVKQMLGQGSGERRKQQNNIQITATYXXXXRNIRQRRHKESQRIIKRLPPWSVVKQ	ATGCTTGGAAATACGTATCAATTTGGATTTGCATTCCTGTTAACTGGTTTGCTAGGCTTGTGGTTACACACTAAGAACATTTCACGGTTAGCGAAGATAAATTCTATTTTACCGTATGGTTTGAAAACGTTTCATTATCATTTGGCTGCGGCTTGTTTGGGTTGTATTGCAATTACACCTTTTAGTGCAATCGGTGTTTATCAAAAGGGATGGCCTTTTGGTCATTTCGGATGTCAGTCATACTCATTTGCTGGAATGCTTTTTGGAATGACATCAATTTATTTGTCCTGTTTTATCTGTTTCTTCACTATGGTTGAAGTATTGAACTTGACCTATATCCGTAATTTCATATCTAATCGATATAACTATATTCCTTTTGGAATTTGGATAATTGGTGCA…
Schistosoma mansoni	Smp_164730	Sha_Exo_5		3.1	Y	0.001	0.0013	A - Rhodopsin	Peptide		8	7	1	o93412_9perc	1158_susGHSR_1158			tr|G4LV37|G4LV37_SCHMA Growth hormone secretagogue receptor,putative OS=Schistosoma mansoni GN=Smp_164730 PE=3 SV=1		CHEMBL2224#[Q95254]	MKEISIKVSSHRLGFISRPSYNYPLNHIKLHRVNLQQTMTDLNDTIHLNCTIRYLLNQTNLNPISIFDRYPQCELQRKFMPIFLYIVRIFMLIWLLSGIFGNIISFLIWISKQQRRKNSSAIYLATLSITDLILILLLINYDLERYWCVRGVTIIPGICQIFQCLFIFTQYYSIVLVFGFTLERYLAVCFPFKRHKLCTTQRAILAVVILSLFIIGPTLSQAVLWTYDNGECRMRIHVAMDERFQTLLFVQEVLFSLVIPLATLIFNILVLCEMRRLIKSSHILKISKYHTNISSSSMNTTHNDNSRLTYKRINYKQLFKQRKSNTTHNLISSNNTTTTNGINDHKRISSIYSKHNESIGTPNFSPTKTSRMNSMDNNNNSNKESTQFISATLMLIILS…	ATGAAAGAAATTTCAATTAAGGTATCATCGCATCGGTTAGGATTCATTAGTCGTCCTTCGTACAACTACCCACTTAACCACATTAAACTACATAGAGTTAACCTTCAGCAAACTATGACAGATCTAAATGATACTATACATTTAAATTGTACTATACGTTATTTATTAAATCAAACTAATCTTAATCCAATTTCTATATTTGATCGTTATCCCCAATGTGAATTACAAAGAAAATTTATGCCAATTTTTTTATATATTGTAAGAATTTTCATGTTAATTTGGTTACTAAGCGGGATATTTGGTAATATTATATCTTTTTTAATATGGATATCAAAACAACAAAGACGTAAAAATAGTTCAGCTATTTATTTGGCAACATTATCCATTACAGATCTTATT…
Schistosoma mansoni	Smp_167870	-		-	N			Unclassified			5	7	1	c4q8m6_schma	1307_mPAR3_1307			tr|C4QJY1|C4QJY1_SCHMA Rhodopsin-like orphan GPCR,putative OS=Schistosoma mansoni GN=Smp_167870 PE=4 SV=2			MMENLTGQFRNTPWDTYEGCDSSFINTSNLIIQNDPLSCGVSMLLGAWSGYLLPVISILGLISNTFISAVTFIQIKLMPRHMIYMAFIAIMNSITNIIYGWLWLFSAKGLPFITKGEVYFIINNVSPMVCRIHRFIYSSVSTCMGNLLVCAGLDRFFCIYFPILFNKLPKYYVWFACGTVYLLSFLMMLPVLFISGWYVVESKIQCSLEPNQYAIRLYHALFSNLGCVQSLILVGVNLAFLLRIRKHVKDTATRKMSMTDRRQLHTTVFFLVYSASYTLTSIPQAVAYIIGRYSDIRNALNQSKFCNSIANIFWIYILH	ATGATGGAAAACTTAACTGGACAGTTTAGAAATACTCCATGGGATACATATGAAGGTTGTGATTCATCCTTTATAAATACTTCAAATTTAATAATTCAAAATGATCCATTAAGTTGTGGAGTATCTATGTTGTTAGGAGCATGGTCCGGTTACTTATTACCAGTTATATCTATCCTAGGACTTATTTCGAACACATTCATATCAGCTGTTACGTTTATTCAAATTAAGTTAATGCCACGTCATATGATCTACATGGCATTTATTGCAATCATGAATTCAATAACGAACATAATATATGGTTGGTTATGGTTATTTTCTGCTAAAGGTTTACCATTTATTACGAAAGGCGAAGTGTACTTTATTATAAACAACGTTTCACCAATGGTATGTAGAATACAT…
Schistosoma mansoni	Smp_170020	Sha_104691		2.71	Y	0.00054	0.00061	A - Rhodopsin	Peptide		7	7	1	c4qku0_schma	37_hGPR103_37	K14072	Receptor|Class A. Rhodopsin family|Neuropeptide|Tachykinin [Table]| NEPYR; neuropeptide Y receptor	tr|G4VTS0|G4VTS0_SCHMA Putative neuropeptide receptor OS=Schistosoma mansoni GN=Smp_170020 PE=4 SV=1	sp#P25931#NPYR_DROME Neuropeptide Y receptor OS=Drosophila melanogaster GN=NepYr PE=2 SV=2	CHEMBL2035#[P08912]	MNNFSSVYESGQLNIWSTSSVNHIDNVTENLMSNDMYENYIIIHKNETSIFLSILVFSVYIITMLSSFIGNTIAICIFLRKRKKFGIKYRTTMKPFTSTEKQVDPHSENYLQSFKNRHVDGNYSSSASDYDHNNLLKKNLDNSIEKAPKHLHHIMRNTCQKQTFYMNGAFNYYLASLGISDLFMGLFCIPFTFTQIYLHHWPFPDLMCPIVVYVQLVMVTASSLTNTVISLNRLFGIISPFRFDHWPSRHQKSLTICIIISIWAISFSGSTVQLFATRTQRQGQNTNPLEQKEGYSAGRKLCQESWDGDDYKRSIYTVVLFLVIYIIPLGIQTSTYGYISFRLWNRKTPGESIKGVEDMRIKEKKRIIKMLAFIVAMFGICWLPSHLFFLLQDFSTLFR…	ATGAATAATTTCAGTTCAGTTTATGAAAGTGGTCAACTTAACATCTGGAGCACAAGTTCTGTTAATCATATTGATAATGTTACGGAAAATTTAATGAGTAATGATATGTATGAAAATTATATTATCATTCATAAAAACGAAACATCAATTTTCCTTAGTATATTAGTATTTTCGGTGTATATTATCACAATGTTATCTTCTTTCATTGGCAATACAATAGCAATATGTATATTTTTGCGAAAACGTAAAAAATTTGGCATAAAATATCGTACTACAATGAAACCATTTACCAGTACTGAAAAGCAGGTAGATCCACATTCAGAAAATTATCTACAGTCATTTAAGAATCGTCATGTTGATGGAAATTATAGCAGTTCAGCGAGTGATTATGATCACAAT…
Schistosoma mansoni	Smp_172170	Sha_103664		0	Y	0.00015	0.00018	A - Rhodopsin	Peptide		5	5	1	c4qls1_schma	291_hNPFF2_291	K14072	Receptor|Class A. Rhodopsin family|Neuropeptide|Tachykinin [Table]| NEPYR; neuropeptide Y receptor	tr|G4VLP4|G4VLP4_SCHMA Putative g-protein coupled receptor OS=Schistosoma mansoni GN=Smp_172170 PE=4 SV=1	sp#P25931#NPYR_DROME Neuropeptide Y receptor OS=Drosophila melanogaster GN=NepYr PE=2 SV=2	CHEMBL3801#[Q28997]	MKPPEIPLFGRIIIAVIVSILVVFSTLGNTLVLCVLNRKRTSSQQSQRKTESVVQCYGKHHSLQTSMIGITLAKRSVTYIFLVNLSLSDLLHILICAPFTLVADFLLIYWPFGGILCRLVNYLQGVVVFICAFTHVIISIDRLTAVRCPIWRRRNLSVTNARMILLLIWCCAMIISIPSLIVCQIIVDKDGLTHLFEEFNDSNQISLELIYNWLIILFQYILPLFVIIITYSAIICQIWISTIPGEGNVHRIERSRASRKECTGQKGSQFTIKLIIKCDFASDVQ	ATGAAACCACCAGAAATCCCACTATTTGGTCGAATCATTATCGCTGTCATTGTTAGTATATTAGTAGTATTTTCTACATTAGGTAATACTCTTGTCTTATGTGTATTAAACAGAAAACGTACATCATCACAACAATCCCAAAGAAAGACAGAATCAGTCGTTCAATGTTATGGTAAACATCATTCATTACAAACATCAATGATTGGAATAACCCTTGCAAAACGTTCAGTTACTTATATATTTTTAGTTAATCTTAGTCTGTCAGATTTATTGCATATCTTAATTTGTGCACCATTTACATTAGTTGCTGATTTCTTACTTATTTATTGGCCATTTGGAGGCATCCTCTGTCGTCTTGTCAACTATTTACAAGGAGTTGTAGTATTCATATGTGCATTT…
Schistosoma mansoni	Smp_172810	Sha_104405		9.08	Y	0.00019	0.00024	A - Rhodopsin	Peptide		6	6	1					tr|G4VTR1|G4VTR1_SCHMA Putative rhodopsin-like orphan GPCR OS=Schistosoma mansoni GN=Smp_172810 PE=4 SV=1			MLSFSFHPSSNIINNIENGSNPLLSINTTVLIKTNNQSAKSTKYMANSTDSLEWARIQFTILPVLSLLIGCIGIIGNCLNFLVLHVYPTSQVTFGGECTARVNLLGLALADFLVCLTSLPLGYVQRRYTSHNFMLYYTIYGPGLVTYFLTVSVWMVLLMSIVRYLVVCRPLASRACLTSRHMLHIITLLYLLALLFHIPSFLTYTYSEEKVSHKRMLNSTIQQPEQQTHRRSYPTNTSRTNFSKTEKHSPVTIFVIEREIWKTESIRIAYTVTQIILTNIGPFIGVVITNVSVIRACRQSDACRKSYTYDSHKTFDKCNNNNVTQEHSSTQTRLQKRYLHYFQRDSNNTHQQHIGTGSWRTNSQGKASAQRLQQRATNRVTPLLLAVIIAFLLFTAPFG…	ATGTTGAGTTTTTCATTTCATCCAAGTAGTAACATTATTAACAATATAGAGAACGGATCAAATCCTTTATTGTCAATAAATACTACAGTACTCATAAAAACAAATAATCAATCAGCTAAGTCTACTAAATATATGGCTAACTCAACCGATTCACTTGAATGGGCACGTATACAGTTTACTATACTACCTGTTCTATCCTTACTCATAGGATGCATAGGAATAATTGGAAACTGTTTAAATTTTCTTGTCTTACATGTTTATCCAACATCTCAAGTGACATTTGGAGGTGAATGTACAGCACGTGTAAACTTACTTGGTCTAGCATTGGCTGATTTTCTTGTTTGTTTAACATCTTTACCATTGGGCTATGTTCAACGACGTTATACAAGTCACAATTTT…
Schistosoma mansoni	Smp_173010	Sha_107429		0.79	Y	0.00091	0.001	A - Rhodopsin	Orphaned		6	7	1	c1m0f2_schma				tr|G4V9Z6|G4V9Z6_SCHMA Putative dro/myosuppressin receptor OS=Schistosoma mansoni GN=Smp_173010 PE=4 SV=1			MNQSMTTRSLVTTTNIMSIINTKCKPIESLELFGRVYGDMHGYITLFLCPICILSNICIVIVLNQRDMISPTNFLLTSLAISDGLLMIFYIPFTSYFLIGRHTRNSTYNWAVYLLFHISLQNFLHLTSSYIVVVIAVFRVLYVKFIVQCQILCSMKRAKLAITIVLVISSILSIPCIMNHHIVQNNNQDKVISYMVTYVDNEVMLNYLYWNTAIFLKLLPLLCLCVLSFLIIFTIRRQNSRMRKMKTKSIICVDPIVETSNPQNPTKNRMTKFLLAIVIIFMITLLPQAILLFLSGLVGDCFTDTVYNALGDFMDLLTIVNNGINFILYCSMSHQFRTTFIQFCTRIFKICKKT	ATGAATCAATCTATGACAACAAGATCATTAGTAACAACTACTAATATTATGTCAATAATCAATACAAAATGTAAACCTATTGAATCATTAGAATTATTTGGACGTGTTTATGGTGATATGCATGGATATATTACATTATTTCTATGTCCTATATGTATATTATCTAATATTTGTATTGTCATTGTACTTAATCAACGTGATATGATATCACCAACAAATTTTCTATTAACATCATTAGCAATTAGTGATGGTTTATTAATGATTTTCTATATACCATTTACAAGTTATTTTTTAATTGGTCGTCATACACGTAATTCAACTTATAATTGGGCTGTTTATCTTTTATTTCATATTAGTCTACAAAATTTTCTTCATTTAACTTCAAGTTATATTGTTGTT…
Schistosoma mansoni	Smp_174350	Sha_101822		2.17	Y	3e-37	1.1e-31	F - Frizzled			7	6	2			K02842	Receptor|Others|Wnt signaling|Frizzled / Smoothened family| FZD9_10; frizzled 9/10	tr|E9JER6|E9JER6_SCHJA Frizzled 9 OS=Schistosoma japonicum PE=2 SV=1	sp#Q9DEB5#FZ10A_XENLA Frizzled-10-A OS=Xenopus laevis GN=fzd10-a PE=2 SV=1	CHEMBL1075304#[Q8C4U3]	MFPINSKEIEASDHLKSIIESNQNGNIPSEVYSNERVGEQHGEAEEGVDDVSHCVPIHEPVCHGLQYTHTWLPNSVGLTTQEEAAKRMNDYRSLINVGCSQYLKFFLCTIYFPMCTPALNPPAALQPCQNLCRYVQSKCEPIMKSFSFPWPIELNCKSLPSESGMCIQPQNYDLDKQGEIISQDNSHGKISLIDNNQSGLMKHHILHRSKLQASKCYVVEILLYSEQAHDNITCARRCNAHLFYKPIEKRFANIWMLVWAILCLASCAMTMITFILSRSRFAYPERPIIYISVCYFFYSTGFILHALIGRDSVACRNKSKVNVTFLITSGHEGTWCTIVFLILFYFSQASYLWWVMLAISWFLSASCKWGCEGIEAISSILHMLAWAVPALKTIIILIM…	ATGTTTCCGATTAACTCAAAAGAAATCGAAGCGTCCGATCATTTGAAAAGTATAATTGAATCTAATCAAAATGGAAATATACCAAGTGAAGTTTATTCAAACGAGAGGGTAGGTGAACAACATGGAGAAGCTGAAGAAGGTGTAGATGATGTGAGTCACTGCGTTCCGATTCATGAACCCGTTTGTCATGGCCTTCAATACACACATACCTGGTTGCCTAATTCAGTGGGTTTAACAACACAAGAAGAGGCCGCTAAACGCATGAATGATTACCGTTCCTTGATCAATGTTGGATGTTCACAGTATTTGAAATTTTTTCTATGTACGATTTATTTCCCAATGTGTACTCCAGCTCTGAATCCACCAGCTGCTTTACAACCATGTCAAAATTTATGTCGT…
Schistosoma mansoni	Smp_180030	Sha_101097		0	Y	0.0005	0.00061	A - Rhodopsin	Opsin		7	7	1	c4qpm6_schma	281_hOPN4_281	K04255	Receptor|Class A. Rhodopsin family|Vision|Opsin [Table]| OPN4, Rh2_7; r-opsin	tr|G4VRA8|G4VRA8_SCHMA Putative opsin-like receptor OS=Schistosoma mansoni GN=Smp_180030 PE=3 SV=1	sp#O15973#OPSD1_MIZYE Rhodopsin, GQ-coupled OS=Mizuhopecten yessoensis GN=SCOP1 PE=1 SV=1	CHEMBL2489#[P32240]	MSEIKNFTRSLLLYNRTFSMIKNNIHDSDIIMLNHWIKYTQPDPIYNYLVAIFVALIGIFGTITNLLVIFVFLTPKSSISLQCALIINLAISDFGFSAVIGFPLKTIAAFNQYWPWGSVACQLYGFISATFGFLSLTTIAAISFDRYLVIVKDHKTTNFRVICTVIGFLWIWSIIWTIPPFFGFGRYVLEGYQTSCTFDYISNDMPSLLFSGGMYIFGFMFPVLLCIYCYVNLLKIVRNNERVVLISLSNDGASKQRESVRNRKRLDIEATKSVILSLLFYLMSWTPYAMVCLISILGQSYFLTPTIAEMPHIFAKMAAIYNPILYAFTNRKFKNALGIRKTSSVIMQQQRLLSKGQLKPLVSLLFLVN	ATGTCAGAAATAAAAAACTTTACACGATCATTATTATTATATAATCGAACATTCTCTATGATAAAAAATAATATTCATGATTCCGATATTATAATGCTAAATCATTGGATTAAATATACACAACCAGATCCTATTTATAATTATTTAGTTGCAATATTTGTTGCATTAATTGGAATATTTGGAACAATAACAAATTTATTAGTAATATTTGTTTTTTTAACACCAAAATCATCAATTAGTCTACAATGTGCTTTGATTATCAATCTGGCCATTTCTGATTTTGGATTTTCAGCAGTGATTGGTTTTCCTTTAAAGACAATTGCTGCTTTCAATCAATACTGGCCATGGGGAAGTGTGGCTTGCCAATTATATGGATTTATAAGTGCTACATTTGGATTT…
Schistosoma mansoni	Smp_Exo_1	Sha_104581		4.53	Y	1e-30	1.1e-30	A - Rhodopsin	Amine	Dopamine	6	6	1	c4qbd5_schma		K04165	Receptor|Class A. Rhodopsin family|Biogenic amine [Fig]|Octopamine| Oamb; Octopamine receptor	tr|G4VIF9|G4VIF9_SCHMA Putative uncharacterized protein Smp_202470 OS=Schistosoma mansoni GN=Smp_202470 PE=3 SV=1	sp#Q18775#DOPR4_CAEEL Dopamine receptor 4 OS=Caenorhabditis elegans GN=dop-4 PE=2 SV=2	CHEMBL273#[P19327] Serotonin 1a (5-HT1a) receptor (Rattus norvegicus)	MNTENYLNVDLSHNNTNNNVSEQLHSNSSSIVETITFLGFIVIITITIGGNLLVLVAICTKHKLRRNVTNCFIASLAAADLLLGAIVMPFAVIDLLRSIHKDGLPKNQQDQYILWPFGQTWCDMWHAFDVLTSTASILNLCAISVERYIAISDPFNYPLRVTHSRCILMIMLTWVCSILISFPAIAWWRHSSSMYNVSDIHGVTDLECLFSSDRVYLFISSCISFHIPLIVMIFVYWKIYQKANGLIKTLNTGKRLIYRKSLGGEAMILRVHRGGITKTLPSALPQGVLPHNSNTSIKVSCLSSCEILNNQSPVLSPTANGDNDNNHEILVCNINENKKIKKHVKFIHPRKTESIHGKNTNCTLFSCCYRTIFNRSNANKSLTQKDDNVTATPGTQNEE…	atgaacactgagaactatctaaatgtggatctatcgcacaataacactaataataatgtaagtgaacaattacattcaaatagtagttctatagtggaaactataacatttctgggatttattgtaattataactatcactattggtggtaatttacttgttcttgttgcaatctgtacaaaacataaattgcgaagaaatgttactaattgttttatagcatctttagcagcagcagatttacttttgggagctattgttatgccatttgctgtaattgatctattaagatctatccataaagatggtcttccaaaaaatcagcaggaccagtatattttatggccatttggtcaaacctggtgtgatatgtggcatgcatttgatgttcttacttca…
Schistosoma mansoni	Smp_Exo_10	Sha_102043		0	Y	1.6e-06	1.7e-06	A - Rhodopsin	Peptide		6	7	1	e0vkp7_pedhc				tr|H2KSE8|H2KSE8_CLOSI FMRFamide receptor OS=Clonorchis sinensis GN=CLF_109063 PE=4 SV=1			MRLICGKILTPILCMIGILSNIINIIILTREWMNSSTNIYLTAVSICDLLYLLFTYLFSLWLYPYIKQFTIYAYSITIIHGTANLFSNITTWLTVSFTLERYIVISLPIISKKYCNKQRAIYIIIIIFISCFILTLPDYLKKTIIYNNTTYNYNSSLNSNTKNVTINNQYIVVDTNINIILIKIGYDYINQIIFIILPMILLIIFNSLLIRSVMKANQDRKILIKHNNNHTNNTSINMINDPKNIDLLHSNNNNNNDNNNDGRKYSLVQLNQEATTSQMIPAIVRDALEASMRTTIGITSGITQSFRPIQYQTNLLPIITIKRNKLGEQQRITLMLITIVIAFVLLQLPSIVPTITINLINAGIIQSTQYTTKCLLIYSNISNVLLIINAALNFVFYSL…	atgcgtttaatatgtggtaaaatattaactcctatcttatgtatgattggtattctatcgaatattattaatattattatcctgacaagagaatggatgaattcttcgacgaatatctatttaaccgctgtatctatatgtgatttattatatttattatttacatatttattttcattatggttatatccatatattaaacaatttactatttatgcatatagtatcactataatacatggtactgctaatctatttagtaatataactacatggcttactgttagttttacattagaacgttatattgttatatcattaccaattataagtaaaaaatattgtaataaacaacgtgcgatttatattattattattatatttattagttgttttata…
Schistosoma mansoni	Smp_Exo_11	Sha_106062		2.72	Y	6e-15	7.3e-15	A - Rhodopsin	Peptide		7	7	1	q1mw82_bommo				tr|G4VRD7|G4VRD7_SCHMA Putative g-protein coupled receptor OS=Schistosoma mansoni GN=Smp_145240 PE=4 SV=1	sp#Q9VZW5#FMAR_DROME FMRFamide receptor OS=Drosophila melanogaster GN=FR PE=2 SV=1	CHEMBL2467#[P21761] Thyrotropin-releasing hormone receptor (Mus musculus)	MIPKSTVSSTNSSEYVGSILPNSSYLDGLSEIPLVISSLNDGDKELISYYIVGVSMISVCCIGLVGNFLSLIVLTRRAIGASTTNTYLISLAIADMFVLIATILTAIKDSRKPVAGRMSWLVWQDAPIVPRAYPFCHATAILFQVTSVWLTVAFAADRYLMICHPFWAKRWCTMKLAKIIIILIYVFSLIYGIPRYFEYKVFEMYLPLNPTLLEFQYGDLINSDLSVQNLSTFTSVNSDNGMVGNGITSDSMTSISIVWYQLTSFGESVQFRKAYHLWSWVLLVVGIPFTLIAIMNTFLILEVRKSSRKCVDQTKRSEYRRQDTNIMLIGVIIIFFICQLPAAVSHIAWGLITIESSKKMSWFLLNEIGNLLIIVNSAINLLPYYIFSRRFRRHFIRTF…	aaaatcactgatagactttttcttccgtattgattttaaatgtttagtatttaaatttttatctgtaagaactagaaagcttacagaacaatgcgatgaattagatccacgataaggtagtgtatatgaactagacgattttaaatttctattgttaatattattagaacaagtaatgtctttcaacaagttatgactgtttgatttaatatcatcaattattttacaatcatcaagcagtattcgttttgataacaatcctttgtctacaggtattggttttaattcagaggatatacttaaggctttggtccgcttttgtctcatatgaaatataggtctgaatatatgagaaaaaagtttttgcgattcacagcttgctctattatttgatggaag…
Schistosoma mansoni	Smp_Exo_12	Sha_107712		0	Y	7.1e-05	7.7e-05	A - Rhodopsin	Peptide		5	5	1					tr|G4M185|G4M185_SCHMA Smad1, 5, 8, and, putative OS=Schistosoma mansoni GN=Smp_160650.2 PE=3 SV=1			MTNPLDFEFNTQLLPQYKEYQLYSNDLCLNELKQFYYNHTWFINITDEIHSTMEQLNRPCEKIQRFEWMLEREYFVAITMGLLACFGLIGNLLSCIVIIKYLLKFSETFILFIFLSLADSLVIIMQTIDAYRNSVAVDFYTLISLDEISHPSNIWRRDWNCKLFLYFWHLSLQLSAWLVMALTIDRYASLKQFYITRSKRSIHCRAWLIGGGILAFLAFLNLPFLIYVKSVIYEMPCGHSHFCIFINPTEDRELTVDKEQTTSSKQIQTDELNHLYDHFVNGTLLLFSNQSFETNQTTDCKQLLGLHNLFSESVEAKQSKSSLFSIARNISIWLSHQHLIIFGFIPYTVTIIFNVLLIHYLRSLPWFHPKQKCGNEVYFKNNTKCNPELLMSLNKCCMS…	atgacaaatccattagattttgaattcaatacacaattattaccacaatataaagaatatcaattatattcaaatgatttatgtttaaatgaattaaaacaattttattataatcatacatggtttattaatattactgatgaaattcattcaacaatggaacaattaaatagaccatgtgaaaaaattcaacgttttgaatggatgcttgaacgtgaatattttgttgctataacaatgggtttattagcatgttttggattaattggcaatttattaagttgtattgtaataattaaatatttattaaaattttcggaaacatttattttatttatatttttatcattagctgattcattagttattattatgcaaacaattgatgcatatcgtaat…
Schistosoma mansoni	Smp_Exo_13	Sha_107732		1.05	Y	8.9e-07	9.8e-07	A - Rhodopsin	Peptide		7	7	1					tr|G4VQU3|G4VQU3_SCHMA Putative g-protein coupled receptor OS=Schistosoma mansoni GN=Smp_140250 PE=4 SV=1			MESIYSPDIGKLIIKVYASLLLLFGLPGNLISAIIMGGDKSNRLTTRLIIIILAIADNLVLLTAVLRYWLMEVCGWDLRSTGPLTCKMHVFAVGFSTDFAVGVLCAVAVERLLVVTLPYKASNLVTLNSVIIGMICFALSVAIKNSLHFWMMGGHKSQHSEVDSVNLYKINQTRTSGTTNTHKMLTENSIKNEPFKCTFVSEYEFIFRIFMKFDLISFAVLPYLILFTSNVIIYIKLRNQRRLMRCHANTTPMVGNTTNTNIISNSSHSSKRKLDRKSIHQLESTNQLQHGDTRCKRSTRRPEGVIKLLTALTIIHVICTLPGTIFTFLSSYFNYHDMQKHTHDQIKYGLVMLIFTNNAINFFGYCISCTTFRQTIIRSLSHLCHWKTNCHKRKQNNEV…	atggaatctatatattctccagatataggcaaattgattataaaagtttatgcaagtttattactattatttggtctacctggtaatcttattagtgctattataatgggaggagataagtcaaatcgtctgacaactcgtttaataattattattctagccatagctgataatttggtattattaactgccgtattacgttattggttaatggaagtttgtggatgggatttacgctcaactggcccgctaacttgtaaaatgcatgtatttgctgtaggattttcaacagattttgctgttggtgtattatgtgctgttgcagtggaacgattacttgttgttacattaccttacaaagcatctaatttagtaacattaaattctgtgataattggt…
Schistosoma mansoni	Smp_Exo_14	Sha_106053		0	Y	8.25e-07	9.5e-07	A - Rhodopsin	Peptide		6	9	0					tr|G4VLG9|G4VLG9_SCHMA Putative uncharacterized protein OS=Schistosoma mansoni GN=Smp_123120 PE=4 SV=1			LNTIISQNHHHVNLSSIYTTHNTTHNENLQNKSLILDQSILNSKNDHHSINHEQWYFHFDMFIIMFLAFSSFCTNIGLLYLDRCAKSSIPTNNSSFSNHFITITNTTNNNTTSSNNLNTNLLMHNNINNLQCLSFNYLLKKWSNKRNSYGFNSLLSNQSSIVTIPNETINKTTKSTTTTTRSFSLSNPPLNKYPSSISLIKLNQTNQFYHHHHHGSIQYHTPRGRRQRRYLRGLFGLSISNLSLSLCLLSWCICQMIIYNIDKHKYYILNVWLTIIAFINLWTIDIAQTLEIGAILWIALERTLGIHWPSEIQTLNSNNNNNNSTGNKTTCHHGNNIIINTSIKSNPPQYKFKFFKNIIKKYFNSDDVICNQFKMKKNQSFINSNKKINHEKYKIFLWF…	gctaacatgcaatatctgaaaatcttcaaattcaattaacacacttactttttgataaatcaataaatttgttgtgattaatatcattaatggtgctataaattgtccaataattaatgctggtataatagaactagtatagtacatatatatttgatatttcatatgtatattatgtaataatgatatatgtttttttataaaattattatgattagtaatatatgtataataataataattatatactattaatgaattaaaatattttatataactatcatttatactactattattatgtataatataagtagtttcaaaatttgaaatcatatccatttgttgttgtggttgttgctgtggttgttgttcttgttgccatggcaactgttcaat…
Schistosoma mansoni	Smp_Exo_15	Sha_107645		0.12	Y	0.0027	0.0034	A - Rhodopsin	Peptide		5	7	1					tr|G4LVW4|G4LVW4_SCHMA Rhodopsin-like orphan GPCR,putative OS=Schistosoma mansoni GN=Smp_083940 PE=4 SV=1			MRAKFNSTDFYTPLDTLVDCLMLEQGHPNASKILCHISIVLGSIMAYVFPVIGVADLISNCIVATIFLYYLQHNRQFIYLGVLALSDISIVITIGWLRWFPTFGLPFATAGNTYYFISLTSTTSCKLYVFFQSLTCIFRGNIFLIMAFDRLLLIHKPLLFKKHPKYTVWIIITTVFIISIVMSLPISIYSDLILVTNRNICWQKFYTDFLVIYQALLSYTGLTQFLIVIMIDTSFLVSVVRWSRSRPQPMDTQTSKMTSNGRTITMLALHTFAFLCALPCVISYLLSITFHRPTHKLSEEYVRFILLFLNIGWNLIFLQSSLNIVLYCFRINKFKKILLKPLTNYRN	atgagagccaaatttaattctactgatttctatactccattggacacattggttgattgtttgatgttagaacaaggacatccaaatgccagtaaaatactatgtcatatttcaatagttctcggaagtattatggcttatgtattcccagtgattggagtcgctgatttgatttccaattgtattgttgctacaatatttctatactatctacagcataatagacaattcatatatttgggagttctagctttatcagacatttcaatcgttatcactattggatggttgcgttggtttcctacatttggtctaccattcgcaacagcaggaaatacatattacttcatctcattaacatcaactactagctgcaaactgtatgtgttctttcaatca…
Schistosoma mansoni	Smp_Exo_16	Sha_400265		0.97	Y	7.6e-07	9.2e-07	A - Rhodopsin	Peptide		8	5	1	c4q8m6_schma				tr|G4V5R4|G4V5R4_SCHMA Putative uncharacterized protein OS=Schistosoma mansoni GN=Smp_001070.2 PE=4 SV=1			MFSTSLNTSSSIPFIEKCSIHVQNMESAVGFLRGYISPVLVLFGVFGNMSAFYLFLTHKPWNRFSIYVITLAISDSLVLITNTFLDDFLGRGLYYITNQSIIIKLDTFSLLSCQLMELIGTWFVFNSGCLLVAFSIDRVNCLYWPLKCRSNGGVNMAIVICSIIVIIGLILSIPYAMLQTLIDKNANMTLTNFINTTMNTITTTTLMDNSSIMNNYTTSNQMYPLSHCSDCIDNHHDEEEIMKSKIPWNGISFILEFLLYFFSFFSMH	atgcatcgaaaaaaaagaaaaaaaatagagaagaaattccaaaatgaatgaaataccattccatggaatcttacttttcattatttcttcttcatcatgatgattatcaatacaatctgaacaatgagataatggatacatttgattcgatgtagtatagttattcattatactactattatccataagagtagtagtagtaatagtattcatagtagtattgataaagttagttaatgtcatatttgcatttttatcaattaaagtttgtaacatagcatatggtatacttaatatcaatccaatgattacaatgatactacatattactatagccatattcacaccaccatttgatcgacattttaatggccaatataaacaattcacccgatcaat…
Schistosoma mansoni	Smp_Exo_17	Sha_105951		0.56	Y	3.8e-28	4.1e-28	A - Rhodopsin	Opsin		5	7	1	q9njc9_schma		K04255	Receptor|Class A. Rhodopsin family|Vision|Opsin [Table]| OPN4, Rh2_7; r-opsin	tr|G4VRA9|G4VRA9_SCHMA Rhodopsin OS=Schistosoma mansoni GN=Smp_180350 PE=3 SV=1	sp#P09241#OPSD_ENTDO Rhodopsin OS=Enteroctopus dofleini GN=RHO PE=1 SV=1	CHEMBL1949482#[P04000] Long-wave-sensitive opsin 1 (Homo sapiens)	MSSNRTIEMLRPYMKDFDSIVLPYWYKFEQPNPYYQYAIGLFIAVVGITGMCLNLLVIVFFTMFKSLRTPSNILVVNLAISDFGFSAVIGFPLKTMAAFNNFWPWGKLACDLYGLAGGLFGFVSLSTIAAVALDRYLVIATPFESVFQTTPRRTLLLMLFLWMWSLMWTIPPLFGFGRYVTEGYQTSCTMDYISTDLNNRLFNIGLFGFGFLCPLFLSLFCYARIILIVRSRGKDFIEMAASSKGTNQKEKSANVSSSKSDTFVLKSSAILLGVYLICWTPYSFVCLMALIGYADYITPLMVEIPCLCAKTAAIWNPCIYAFRYPKFRSLLQQRFGFLRLTKNRTEQSSRGELSTTCQVE	ttcaacttgacacgttgttgaaagttctcctctagaggactgttcagtcctatttttggttagtctaagaaatccaaatcgttgttgaagtagagaacgaaattttgggtatctgaaagcataaatacacgggttccatatggctgctgtttttgcacataaacatggtatttcaaccattagtggtgttatgtaatcagcgtaaccaatgagggccattagacaaacaaatgaatatggggtccaacatattaaataaacgcctaacagtatagctgatgacttcaatacaaaagtatctgattttgaggacgatacatttgcacttttttccttttgattagtacctttggaacttgctgccatttcaataaagtctttacctcgacttcttacaat…
Schistosoma mansoni	Smp_Exo_18	Sha_200694		4.11	Y	2.6e-06	2.8e-06	A - Rhodopsin	Orphaned		7	5	1					tr|C4Q9C6|C4Q9C6_SCHMA Putative uncharacterized protein OS=Schistosoma mansoni GN=Smp_146450 PE=4 SV=2			MFNSSLKTDVKKKSMYAGENEHLQHFCCISIASETIVCHAILLHLLGSSLDTHFRLTKPKWFSNTTNISSRKYLLAIRLKIAAPWIVSILQTGAQIILSDSFPPAYLEEGRLCTSPDINFLILRTLVAFLLPLLTSIIILFMTAHRVQTLQCQQKENKTNVNSFNIQQKKLNDVISSQVKKQTNCCRITSCMNKYCKSRKHKVELIPLSFSNHHCYCNHKQKCNSLGRSKDFQSEYKTFHRYENNKFIENRHSWIETNLNAVKDILDSNLSTGENIHNRSCIRKYPKSLSHKHLHSPVLLHMTPVSSVTTTPTTTSQYQHGSSSSDAGISSQTTEDTDEIIVYSWFSPRINNHDIVSNHSPNSVNSAVSNNDDNDYSREVLNNNHQIEKVNYSSFQKII…	atgtttaatagctcgcttaaaacagacgttaagaaaaagtccatgtatgcaggtgaaaatgaacatcttcaacatttctgttgtatatcaattgcttccgagacaatcgtttgccatgcaattttattgcaccttttaggatcaagtttagatacacattttcgactaacaaaaccaaaatggttttctaatacgacgaatatatcaagtagaaaatatttactggctatacgcttgaagatagctgcaccatggatagtgagtatattacagaccggtgcacaaattatactaagtgattcatttccacctgcttatttggaagaaggcagattgtgtacatcgcctgatattaattttttaatattacgtacattagttgcatttctgctaccctta…
Schistosoma mansoni	Smp_Exo_19	Sha_106276		10.59	Y	0.00038	0.00046	A - Rhodopsin	Orphaned		4	6	1	c1m0f2_schma				tr|G7YBV0|G7YBV0_CLOSI Dro/myosuppressin receptor (Fragment) OS=Clonorchis sinensis GN=CLF_104539 PE=4 SV=1			MNNITLSLLKNNDLPTKTTYINISNTQNQNHTCIDHFQWLELFHQNYQPIHVYLCLILCPIGVIANTLNVIVLCQPRLRSPTNLLLTFLAVSDGLVMFIYIIFDYFYLMTPRLLNGMTKSYANLLLINIVLQNLFHAFSAWIIVAVAIFRLIYIKTGVRAAIYCNMFKAWIVIILVIISSILLTIPFMIAHQIRIKSNHYHDNHYTTYNTTDNNTTTTTTNHLIYTTYNQSTTSILYEVDYTTNIHLKIILFWNSAILVKALPIIIMTTVSAALITSIRESEKRYRILRRYRNDCKNFQITIDTTRVDSFMHNNNNNNNNNNNNGEDKSITVPRPKQKCNSHIETYSGGRSANQTTYMLLTIIMLYIFTYLPQVPQEIPFHVTYLLTYLLTPVTPNGA	atgaataatattacattatcattacttaaaaacaatgatctacctaccaaaactacttatatcaatataagtaatactcaaaatcaaaatcatacatgtatagatcattttcaatggttagaattatttcatcaaaattatcaaccaatacatgtttatttatgtttaatcttatgtccaattggtgttatagcaaatacattaaatgttattgtcttatgtcaaccacgtttacgtagtccaacgaatttattattaacctttttggcggttagtgatggtcttgttatgtttatttatattatatttgattatttctatttaatgacacctagattattaaatgggatgactaaatcatatgccaacttattattgattaatattgtattacaaaat…
Schistosoma mansoni	Smp_Exo_20	Sha_107097		0	Y	9.9e-25	1.1e-24	A - Rhodopsin	Orphaned		6	7	1	q9u5a7_schma				tr|G4VIY6|G4VIY6_SCHMA Putative uncharacterized protein OS=Schistosoma mansoni GN=Smp_145530 PE=4 SV=1	sp#P22270#OAR_DROME Tyramine/octopamine receptor OS=Drosophila melanogaster GN=Oct-TyrR PE=2 SV=2	CHEMBL4892#[P18130] Alpha-1a adrenergic receptor (Bos taurus)	MDFKLCKLCVMRLGNFSVNNGIGVSVEWNPAVRIAMTFFSVVVAGVIFLGNLLVLVTFAMTKNLRLEIDMYIVSLAVADFLLSILILPLAIVRQYVGYWPFQSNILCQYFMSGNFLFCLASVLSLCCISIDRYIAVTQPLQYNRTRDYHRPFSMLLGTWLLAFISIALPYVFSHQHHFSEGICYLGYNTSFRLYVAVFLWFIPVLIIVCVYCAIYSAIRRHSIRCRQMFKVHTVNVHQDHSRNFQRQPSDTTMNSYRKSSRKPLVLAEYSLSNLGIPMSTNSLILRFKLFCRMSTSDKSNDSIDGSLKYPVKHKYSAQVSVHVHPQVVNKSKEEVRHVNSDLKSSDSVEQDLGENLILLDQTGNENIEEQPSLQCVQECDQICQDRGRGTSKSEFTDVT…	atggatttcaaattgtgtaaactgtgtgtaatgcgtttggggaatttttcagttaacaatggaataggggtttctgttgaatggaatccagcagtcagaatagcaatgacgttcttctcagttgttgtggcaggggtaatatttctcggaaatctgctggtgttagtcacatttgcgatgacaaaaaatctccgacttgaaatcgatatgtacattgtctctcttgcagtagctgattttcttctgtcaattctgattcttccactggcaattgttcgtcaatatgttggatattggccatttcagtccaatatactgtgtcagtacttcatgtctgggaattttcttttttgtttagcttcagtactcagtctgtgttgcatatctatcgatagatac…
Schistosoma mansoni	Smp_Exo_21	Sha_100625		2.43	Y	1.8e-16	1.9e-16	B - Secretin			7	7	2	c3yw06_brafl		K04585	Receptor|Class B. Secretin receptor family|Calcium-regulating peptide|Parathyroid hormone| PTHR1; parathyroid hormone receptor 1	tr|G4VAR0|G4VAR0_SCHMA Putative g-protein coupled receptor OS=Schistosoma mansoni GN=Smp_170560 PE=4 SV=1	sp#P25107#PTH1R_DIDMA Parathyroid hormone/parathyroid hormone-related peptide receptor OS=Didelphis marsupialis virginiana GN=PTH1R PE=2 SV=2	CHEMBL1793#[Q03431] Parathyroid hormone receptor (Homo sapiens)	LSPKEAEVLREKVKNECELNRTLDEKSQSYSQTEYCLTEFDSVSCWPPTKGGTIAKIPCPSHVPGVKITGTVYRPCNLTIETQDLNGRKTIVWKFDRSNYSDCVHHEDIMATHLPIIQTSVFYGYAISMVLLLIATGILLRFRRLRCTRNNLHLNLFSAILLRCVLHFIKHAADGQGVICKIFTTLHVFTIEATYSWVLMEALYLHNSVLVHVMHESRTSFILYASIGWSLPILVITVWVLLRIFVTTGDQCWDLDIGSGSPSRILLIVYPAIIMLFNLAFFVNLLRVIFNKTQSQPMSDAKRLRTLLKSTSVLVIVFGLYHLFLIPLNLMQINTHINGPGLLEIIKLYYEQIMEAFQGSFVAILLCFINKEVISEFKRVYRRKRYLQSNTENRRQSVW…	tgttgtgattgcgctatttcgacaaaggggtgatggtcttcttagaccagatggtctttgaaacttatcattcgaccgaggttttattattttgtgaaatctgtcagcaaaagacttctgttttacacttaaagatgggctttttgataatttaattccagatttaatatctatctgtcgttcaccaggttcatatgctgcatcttgattattgaaccaaacactttgacgccgattttctgtattactttgaagatatcgtttacgtctataaacacgtttaaattcagaaataacctctttattgataaaacaaagtagaatggcgacaaatgaaccctggaaagcttccattatctgttcataataaagtttaattatttcaagtaatccaggtcc…
Schistosoma mansoni	Smp_Exo_22	Sha_101778		51.99	Y	0.00022	0.00027	B - Secretin			7	4	1					tr|C4QU58|C4QU58_SCHMA Putative uncharacterized protein (Fragment) OS=Schistosoma mansoni GN=Smp_193810 PE=4 SV=1			MPLVWIGYLSPAIIIGTWFGYTGEVSNSGLCIGPKTLRWSFVGPITTVVTFNFVILFVVGLVLLRNYLVTRKSKLNKTTHFLVLTQLMLTLGIPYIAIYIQLLDAFTMLIVVPVAMALTAVLMFLLVAVFDEENRHLLRSFIYTHIARSSEHSSGKMALRNQCRSEIESTFKKSPLHHIERDHFSSNYLSTHVLCNPDNEKRVYQHDNTIRRKTQEYSSSIASPETGNSVVLYDSRQLNGELFNDISCTEEDHTVSNLKNDGDVNLGFPNNQIHALPSFNGLVTRM	atgccgttggtctggataggttatttgagtcctgcgattattattgggacatggtttggctacacaggagaagttagtaacagtggtctctgcattggtcctaaaactcttcgttggtctttcgttggtccaataacaacagttgttacttttaacttcgttattttgtttgtagtcggtctcgtccttctcagaaattatcttgttactcgcaaaagtaaattaaataaaacaacccactttttagtgctgacacagttaatgctaacgttaggaattccatacattgcaatttacattcagctattggacgctttcactatgctaattgttgtaccagttgcaatggctctaacagctgtacttatgtttctcctggtcgccgtttttgatgaggaa…
Schistosoma mansoni	Smp_Exo_23	Sha_106677		0.45	Y	3.8e-07	6.9e-07	B - Secretin			4	7	1					tr|G4VBM4|G4VBM4_SCHMA Putative uncharacterized protein OS=Schistosoma mansoni GN=Smp_176830 PE=4 SV=1			MWKYIISIIFYFIINNFNISINIIHSMDIITINQLSKHDTCNSLLAKCYCDELCTKKSDCCSDYPLYNNSFHDNNILTTTCVKKIHYVTDEPNIIEEYEDLSEEIYAISNCPLNTSKKIASRCNRSKYINIEFNDLSTLDRKNKDILSKEYISGIISNKILFHFKTSDIRAIAPVVSLKTNRIYANIDCAQCHGELKSIPGENFHNSMKKYLKFYTVKIRCHLAGKNKYRICLLDTALPPSYSRSCPTLLRSNITPLSMSNKRIRWHEFLALPQKYLGFEMDTNEEEQEEEEEEKKSTVLRITESIFDVLQIIVSIFSAICLCTLLIIHGKTKSLYQKLSNQLIMGLASSILSLLLIYLTLPLIIEHINILNRQLCVMIAFLIHYFFLCSFIWMLTFGI…	atgtggaagtacatcatttcaatcatcttttactttataatcaataattttaatatttcaatcaatattattcattcaatggatatcattacaatcaatcaattatcgaaacatgatacctgtaattctttattagcaaaatgttattgtgatgaattatgcacaaaaaaatctgattgttgttcagattatccattatataataatagtttccatgacaacaatattttaacaacaacatgcgttaaaaaaattcattacgtcaccgatgaaccaaatattattgaagaatatgaagatttaagtgaagaaatttatgcaatttccaattgtccattgaatacatcaaagaaaattgcttcaagatgtaatcgttcaaaatatattaatatagaattt…
Schistosoma mansoni	Smp_Exo_24	Sha_106603		0.08	Y	2.6e-12	2.7e-12	B - Secretin			7	7	1					tr|G4VBM5|G4VBM5_SCHMA Putative uncharacterized protein OS=Schistosoma mansoni GN=Smp_099670 PE=4 SV=1			MIKRFSSHTFEFQIIIIYILLSLSSFDDLNGDDSMVSAFKSQSITPSPQTCKSPTGNCFCDEICVFKSDCCEDYKDFRQDTKPVDSSTIPKSDCVHSARTFSDVTDLEKHGSWFEAIAHCPLGTSNEIANRCNKSRDLVINFDDASLKHTSNISAKNKHFISLDLAFLTFRIRTEDIRLMAPVISKVNGRVYANLDCAICHDVLSSTVTGDEPMGSVLSQRLDLFNVFVHCRTFHDTDRLCVANSLLPRSWRRPCANKRFLKPQSTQEVFSLSEFKWHEFLVLPQNYIEFDGLNNEGLVKGSKTIRTIESVLDILQLLVCILSAFSLLVLLIVYGKTREFRRRVSNQLLMGLATSMLCLLLIYLTLPLLINQKDNSGSGSCLTVAVLLHYFFLATFAWM…	atgataaaacgattttcgtcacatacttttgagtttcaaataataataatttacatattattatcattatcatcgtttgatgatttaaatggagatgattcaatggtcagtgcatttaaatcacagtctattacacctagtcctcaaacttgtaaatctccaactggtaattgcttttgtgatgaaatatgtgtatttaagtctgattgttgtgaagattataaggattttcgtcaagatactaaaccagtagattcttcgacgatacctaagtctgattgcgttcactcagctagaacattttcggatgttactgatttggagaaacatggtagttggtttgaggctattgcacattgtccactaggcacatcaaatgagattgcgaaccgttgcaat…
Schistosoma mansoni	Smp_Exo_25	Sha_107502		0.71	Y	1.5e-08	1.6e-08	A - Rhodopsin	Peptide		7	8	1	c3z630_brafl				tr|G4V5S9|G4V5S9_SCHMA Putative g-protein coupled receptor OS=Schistosoma mansoni GN=Smp_000900 PE=3 SV=1		CHEMBL1921#[P47901] Vasopressin V1b receptor (Homo sapiens)	MNFSNLTIQLFEFNESIDPIWLSTLILLGSVSLLGTIGNLLVLGVYIQQHFWPHLHLKYRHIYYHHQKLSLINTNELCNTSYLHEDNGNNHNDHIIQIHESNEQLFTKTTGTPTFFILVLACVDLMVCCFVVPLTFYMEYIHLQPSTDIWCKAHAFLNICNIMFSSLLIIAIALERYLTICHPLRRILTMKRAKYLTLSLAIFCIVYGILGALHHSLGVTKDEPDIQQCCDTPEISNVTYLEILTYDILQKGNTASFILSILSVIILYSLILRVVIKTHRAQRYSPMVSNNIPYKTVIMNHSNMNQKSIMSSNDLNNNNQDTTDNTTYNNNNIEHHHRDHRKSITNRIKMNISIKNITESTLWREIRSASVLFVVAVVYIIVFTPALLTANKLIKFNLL…	actacttgttttgttaataatatcattattattatcatcattattattactaatattattgattaattctcttgctcttaaatgttgttgtttacgacgttgatatcgttgatgacgatgaggatgttgaagatgatgaggatgctgacgatgatgtagatgatgtggatgaagtactttagtattattcttattatgataacatttacatgatctaatactattaaaaaataaaatttttaatttttttctaaatgcattactcataaaacaataaattaatggatttgacatattatttaaataataagtattatatgcaagtaaattaaattttattaatttattagctgttaataatgccggggtaaatacaataatatatacaacagctacaac…
Schistosoma mansoni	Smp_Exo_26	Sha_107823		0	Y	1.9e-06	2e-06	A - Rhodopsin	Peptide		6	5	1	XP_002127187		K04239	Receptor|Class A. Rhodopsin family|Neuropeptide|Orexin| HCRTR2; hypocretin (orexin) receptor 2	tr|G7YQV5|G7YQV5_CLOSI Orexin receptor type 2 OS=Clonorchis sinensis GN=CLF_107614 PE=3 SV=1	sp#P58308#OX2R_MOUSE Orexin receptor type 2 OS=Mus musculus GN=Hcrtr2 PE=2 SV=2	CHEMBL1275216#[P56719] Orexin receptor 2 (Rattus norvegicus)	MSLMTANLSNQIPTVLIMLSIICFIGIFGNILVIIVYSLKQDRLTGTLFILVLAISDLLACVTLIPGTMIIEYIEWNIDSTFLCKFYYFINNTFIPFSSLLISCIAFDRYFCLCHPFKNILTRDRAKNVIFILILICSILGLSSTFTVRVEQIQLDDININNHRHSNITRDYNLTMKLNYSMNSYYKNEKFECTEILKLNHTMIETVLYQIVQKSQTFSYILCILCVVTLYILIYRSVSKVSL	caaacttaccttggatactgaacgataaattaatatataaagtgtaaccacacatagtatacataaaatataactaaatgtttgacttttttgtacaatctgatataatactgtttctatcattgtatgatttaattttaatatttctgtacattcaaatttttcatttttataatatgaattcattgaataattcaatttcattgttaaattataatcccgcgttatgttactatgacgatgattgtttatatttatatcatctaattgaatttgttcaacacgtacagtaaatgttgaacttaaacctaatattgaacatattaatattaatatgaatattacatttttagctctatctcttgttaatatatttttaaatggatgacataaacaaaa…
Schistosoma mansoni	Smp_Exo_3	Sha_104453		0	Y	4.7e-38	5.2e-38	A - Rhodopsin	Amine	Serotonin	5	8	1	c4qg32_schma		K04153	Receptor|Class A. Rhodopsin family|Biogenic amine [Fig]|Serotonin [Table]| HTR1; 5-hydroxytryptamine receptor 1	tr|G4LVX6|G4LVX6_SCHMA G-protein coupled receptor,putative OS=Schistosoma mansoni GN=Smp_197700 PE=3 SV=1	sp#Q25414#5HTR_LYMST 5-hydroxytryptamine receptor OS=Lymnaea stagnalis PE=2 SV=1	CHEMBL3737#[Q64264] Serotonin 1a (5-HT1a) receptor (Mus musculus)	MMNIDNRSYVTFVPLYGLTHLYITCIILGIIIICTIIGNIFVVIAILIDRQLQRVSNYLILSLAVADLMVAILVMPVSALNEVSEKWWLGVPLCDIWIIMDVLCCTSSILHLVAIAIDRYWAITCVTYIRDQKKKPIYIMLIIIWILSLIISLPTRFHRSRNDHLYNDVYYVGECNINKDYIFTIFSTVGAFYLPMTFLIGIYVKIYQAARRRIRRRTLRAFSIVTSCSNKLTEGFTDVHEGDDDEHHNSNRVFTKGSPSPTSNEYLDMTSSNSGKETSSPYFSVDTVGCSEKNQPNIIMSPTECSNIETLNEDDITYFHQNDSTDDCLKQMSNQMIGPNNRCSCSTMKIHNDHDLTDRMSTSSRTSNEDVTEIKQTDFQSIKSFNKCLSPNDYVIIQL…	ttttttcttaaaaattattaaataaatatgatataaaatttttttaaaagcatttctaaaatctggtgaaaatattgtataaataattggattaaataatgaatttaaataacctaaccataataaaaaactttcaataaaacgatatctattacatttaattaaacaaaatggtaatattaaagtatataaaaaaaatggtaaccaacataatagaaaacaactagttatgatggataatgttctagctgctttactttcatgatgacattctatacgttcacgatagagttccatttcatttatatgatcaatagcaataatactattactattattactatttttattactattattatcaataatattattatcattactattattactattatt…
Schistosoma mansoni	Smp_Exo_4	Sha_103083		0.17	Y	2.7e-33	3e-33	A - Rhodopsin	Peptide		7	7	1	q9u5a7_schma				tr|G4VIY1|G4VIY1_SCHMA Putative g-protein coupled receptor OS=Schistosoma mansoni GN=Smp_043260 PE=3 SV=1	sp#P06199#ACM2_PIG Muscarinic acetylcholine receptor M2 OS=Sus scrofa GN=CHRM2 PE=2 SV=1	CHEMBL4781#[P06199] Muscarinic acetylcholine receptor M2 (Sus scrofa)	MIQSTLKSCQKTNNTFDLMQYINKTSLNSSVIPDSLIKSWILSNPIIKWTISLFLIIATGTTFFGNLLIILAFITNSRLRRITDQYIVSLAVADLLVSVLVLPLAIVRQNLGYWPFESDRLCQFWLSANIVLCMASILNLCCISLDRYIAISRPMKYFTKRTRFTASTMIAVAWILPLITMLLPFVGGNQHTLGLGSCHITYNKAYRIYSSIVGFFGPFLLIAYIYLRVFWIIKHRLKVLQITNIKLSSLKKPKSHIKATRKPAPIIINLQQVWENIKGKIGKVNILRNQSSKSKNTCPYSGHFFHSDENGCNQIYASCLLNHKHPFDSFRSDDILNEEIDRNYRQKILDIKMNKTDREFSLTSQDHVELDFPEPTDQKLKVIQIFNISTSEKELQKAN…	tttatggttatagcttttaatattccatttgttaacttgaataatatatttaaatgatttggcatattcttttttaaaaaatgcatatataaatggattacaaatactattaaaataacctaaccatgaaacaaatgtaattatagtatttgaatattgacaatcacatatagcttcaccaataatacatataaaaaatggaaaccaacatattgtaaaacatccaacaactgcagctaaaattaatgcagttttttgttccctatgaaatatgaaatgatcatgtcgataataaattagattcttttgtgattgttctgttttattgtattctgttttaaaatttggtaaagatttcaatcgtcgaagcttctttatatgatctatactaaatgatgt…
Schistosoma mansoni	Smp_Exo_5	Sha_107347		0.32	Y	1.2e-06	1.3e-06	A - Rhodopsin	Peptide		7	4	1					tr|G4LVV5|G4LVV5_SCHMA G-protein coupled receptor,putative OS=Schistosoma mansoni GN=Smp_083880 PE=4 SV=1			MNGTLTITFIEYNYLFNYTQFINSPLRILSFSLLIFINFSIFASNLFMIIILLLTKNKRFDATRKFLINLSIIDMNFALYIMPISIMYIILKIYWISYYIIIYYIWIIFDIYFCTTIMLNLVIIAFDKMLAINYAVKYNQIMSPTRVRLLILLIWLLALLIILPLIFYIIWYQLQLQSSNDLNLIYTNVDITNSLHNHNNNNNDNSNDCTQYKCNSIHVSIYIRLFISICSMYIPTGLMCYFYFHVFSKVIINKRGISIGLLIDNDNNYHRQLKKKQTSFNDDNINKEDYNKIDDNSHHNDNNNNKGVKSKKDKMLKDKNTMNHSKHGLLRVHVGGKQLLCNNNTFKNHKYNSTTNINNIHNNISQHVKLINNEKKDIDDSTLITNTLSVNSSIKNQDD…	atgaatggaactttaactattacattcattgaatataattatttatttaattatacccaattcattaattcaccattaaggatactttcatttagtttattaatttttattaattttagtatctttgcatctaatttatttatgattattatattattattaactaaaaataaacgttttgatgcaacacgtaaatttcttattaatttatctataattgatatgaattttgctttatatattatgcctatatctattatgtatattatattaaaaatatattggatatcttattacataatcatttattatatatggattatatttgatatttatttttgtacaacaattatgttaaatttagttattatagcatttgataaaatgttagctattaat…
Schistosoma mansoni	Smp_Exo_6	Sha_100448		1	Y	3.6e-08	6.6e-08	A - Rhodopsin	Peptide		5	8	1								MNNSTTICHITNPYQSGIAGILITHVSISLAILGIPANLLTLIVLKRDSTTTTTTTSGAFISTSTSTTPTPPPLTISNTITSITSNRNSINFILATLATEDILIILLYSLYYVAIHYYEKYTEQLFYLNIIKYADSPIYFLLSWIKVAEIYTILLLSLQRYIAIRWPLHSTYLCSLGRTKRILLGIILLSFLLKLPNLILGYRILIINKQYNRLINDYCIEYQLEEIFIKQSWYRTFKIIYVQVLDQVITFIIPLIILIILNIGLILRVKQATIQRLREDSTGLMYNMNFNKRKFKTSRGSSTLSTTTTTSYLQHNHHHYHHQTQHHAHNRSVTLTLIGVISIFILCETPTTICFCYEFWELLTEITQSDQLSNENSNITTVVPESSSSSSSLSSTTVI…	tgtattttgttgtacaagttggttgtcacaaggttgaagattttcttgtggttgtcgttgttgatagtggtggtgatgatgatgataacagttatgtcgttgatgatgtttactattattctgttgtttttgttgatgaagattttccaatttatgtttacaataaatttgttttttatgttttttccatgataacggtaacagtttgattcgcgtagttgatgttgacgatgatggtgatgttgtagtaggggataataatgacactttattattatgtgaataaatcatctcattttgctgataatgacgatcatgatagttgctaacattattattattagtagtagggttaatgatggtattagcagtagtagtgttagtaatgatacttttgac…
Schistosoma mansoni	Smp_Exo_7	Sha_104692		1.49	Y	0.00043	0.00012	A - Rhodopsin	Peptide		7	6	1					tr|G7YEN5|G7YEN5_CLOSI Uncharacterized protein OS=Clonorchis sinensis GN=CLF_106081 PE=4 SV=1			MNSIISNETWNSSIWNQSQILSSLSSSSPSLLSPSSFLVVTQVDVTDLQVYVILKHYLPIPIFIVSILCILVTLIAVTQRGLWRTTVTYIIVLAIVDLFTLISLCILSMDFFIIPALPEGLFTRVYFLIETILGELVDTLLLISNWLTVLIATERYLAVCHPLKVRFIDCKYRRIFIILVILSSILIKLPGFIILGYAKEINSSYTIIIFRKIYIWIVQILLFLIIPFSILTFVNVRLIQTVRNSLQLINQRCKKTTKESILSSSSTQSDPGIIRRMTSCYPCLSCCISSNSNKIYSFHQCSSSCLKVFCCDCFNLSTKPVNNCQLQHNQQQQQQQLNESKRIFKKNELIQMNDSSPVTSPTSLTASEPTGAQLGRTQREEKKITITLICLIVTFFICQ…	atgaattctataatttctaatgaaacatggaattcatctatttggaatcaatcacaaattttatcctcattatcatcatcatctccatcattattatcaccatcatcttttttagtagttacacaagttgatgttacagatttacaagtatatgtaatacttaaacattatttaccaattccaatatttattgttagtatattatgtatattagtcacactgattgcagttacacaacgtggtctatggcgaactacagttacatatattattgtattagctattgttgatttatttacattaatatcattatgtatattatcaatggatttttttattataccagctttacctgaaggattatttacaagagtttattttttaattgaaacaatatta…
Schistosoma mansoni	Smp_Exo_8	Sha_105085		0.81	Y	0.00027	0.00035	A - Rhodopsin	Peptide		8	7	1	b4l4m1_dromo				tr|G4VAU7|G4VAU7_SCHMA Putative g-protein coupled receptor OS=Schistosoma mansoni GN=Smp_194740 PE=4 SV=1			LTGMSVPVCSMNSTSDIYLLNQDLINAANTAIYLNTQINSIHYSSIPNITAINNFRLNSLPLFEQYINFHGTSLMSYCSPVTSFQSNFYLRNILQTYVQPFVIFFTIITNCLISIILTYPTMRNSTNIILLGIAICDLLTVLLPLPIYLCFLTSNIFTKNLTIFKGYSVTYLTTILPTVCHTSSIWLTVLLALQRFIYIQYPLKANYIFICQWKSVQLLIILTILAGLLLQLPHMIVMHFINALEYCFLSSSSSSPTSSSSSSPTSPTSSSPSSSSIPINSSLSISEYFIDSQYISYIFNTTENINYYNYIRFQKINLMKCTPMNQTTFFTLLLIRVLIVNLIPCIMLTILTGLLIIALKRFIKNRQKLLKINNNNINNTNNNSLSFYKNNKNSLINNK…	attacttacttgataaaatgctgatgatggataaatatcaaataatgtaataaatgcataaatacataaacatattgtagttggtatttctgtcaataaaaatattcctaatataacaagcatcattttggatgtagaatctgtatctgttaaatgattacgtaataatttattattattagtattattattagatgatgatgatgtttgattttcattatttaataaagttaattgatttttttcattagattgattaaatttttctattttattgatttttttattattaatcaatgaatttttattatttttataaaatgataatgaattattattagtattattaatattattattattaatttttaataatttttgtctattttttataaaacg…
Schistosoma mansoni	Smp_Exo_9	Sha_101416		0.12	Y	3e-05	3.7e-05	A - Rhodopsin	Peptide		7	8	1	e0vkp7_pedhc				tr|G4VAJ0|G4VAJ0_SCHMA Putative peptide (FMRFamide/neurokinin-3)-like receptor OS=Schistosoma mansoni GN=Smp_157640 PE=4 SV=1	sp#Q9VZW5#FMAR_DROME FMRFamide receptor OS=Drosophila melanogaster GN=FR PE=2 SV=1		MSHFNITQTNFYNESIELIQLFHLVRTICMKGLIPIICIIGISTNSLNILVLTKLRMRSLTNNYLLAVAVCDLFYGITLLLLTLRTYDKFEMYTSYMYLLPYIMAFGNLCSNTACWLTCAFTAERYIAVSSPILARKICTKENCKWIILVICLFTFSVTLPDFLSYTVKWSETFQTNEIRTINDDFNDIEEFTLNENQTLISMNNTTYNSNSNNNNNTIHQQLSIREPHYILTETQSGEILNQNGWPIIIIILVVIGPLIILSVFNGLLIKSIIKASKIRLRMTKKTNEVVLPKIRYGIICITESLTNYTKNNSEQINNNESHECYSFKNDQMPYRITQLKQQQQRSSKRNIVTRVKMNELINNNKDSGRDPLKMDDQDNLPSITYRSYNSSQKLFTIH…	atgagtcatttcaatattacacaaactaatttctataatgaatctattgaattaatacaattatttcatttagtacgtactatttgtatgaaaggattaatacctatcatttgtatcattggtatatcaactaatagtttaaatatacttgtattaactaaattaagaatgcgttcattaactaataattatttacttgctgtagctgtatgtgatttattttatggtataacattattattacttacattaagaacatatgataaatttgaaatgtatacatcatatatgtatttattaccatatataatggcatttggtaatttatgtagtaatacagcatgttggttaacatgtgcatttactgctgaacgttatatcgctgtctcatcaccaatt…
